# Supplementary material for: 5-Diethyl­amino-2-{[2-(2,4-dinitro­phen­yl)hydrazin-1-yl­idene]meth­yl}phenol
Source: Acta Crystallogr Sect E Struct Rep Online. 2010 Nov 10;66(Pt 12):o3108. doi: 10.1107/S1600536810044983 (PMC3011673; doi:10.1107/S1600536810044983)
Supplement: Supplementary file 1 [file e-66-o3108-sup1.cif]

##############################################################################
###                                                                        ###
###        Electronic paper (Acta Crystallographica Section E)             ###
###                                                                        ###
##############################################################################
#                                                                            #
# This CIF contains the data in a paper accepted for publication in Acta     #
# Crystallographica Section E. It conforms to the requirements of Notes      #
# for Authors for Section E, and has been peer reviewed under the auspices   #
# of the IUCr Commission on Journals.                                        #
#                                                                            #
# Full details of the Crystallographic Information File format               #
# are given in the paper "The Crystallographic Information File (CIF):       #
# a New Standard Archive File for Crystallography" by S. R. Hall, F. H.      #
# Allen and I. D. Brown [Acta Cryst. (1991), A47, 655-685].                  #
#                                                                            #
# The current version of the core CIF dictionary is obtainable from          #
# ftp://ftp.iucr.org/pub/cif_core.dic. The current version number is 2.4.    #
#                                                                            #
# Software is freely available for graphical display of the structure(s) in  #
# this CIF.  For information consult the CIF home page http://www.iucr.org/  #
# cif/home.html                                                              #
#                                                                            #
# This file may be used for bona fide research purposes within the           #
# scientific community so long as proper attribution is given to the journal # 
# article from which it was obtained.                                        #
#                                                                            #
##############################################################################
                                             
data_global
_audit_creation_method     SHELXL-97
_journal_date_recd_electronic     2010-10-20
_journal_date_accepted     2010-11-03
_journal_name_full     'Acta Crystallographica, Section E'
_journal_year     2010
_journal_volume     66
_journal_issue     12
_journal_page_first     o3108
_journal_page_last     o3108
_journal_paper_category     QO
_journal_coeditor_code     DN2616
_publ_contact_author_name     'Zhao, Lin-xiu'
_publ_contact_author_address
;
College of Chemical Engineering and Environment,
North University of China,
Taiyuan 030051
People's Republic of China
;
_publ_contact_author_email     zhaolinxiu126@126.com
_publ_contact_author_fax     ?
_publ_contact_author_phone     ?
_publ_section_title
;
5-Diethylamino-2-{[2-(2,4-dinitrophenyl)hydrazin-1-ylidene]methyl}phenol
;
loop_
    _publ_author_name
    _publ_author_address
    'Zhao, Lin-xiu'
;
College of Chemical Engineering and Environment,
North University of China,
Taiyuan 030051
People's Republic of China
;
    'Li, Gang-shen'
;
Key Laboratory of Surface and Interface Science of Henan,
School of Material & Chemical Engineering
Zhengzhou University of Light Industry
Zhengzhou 450002
People's Republic of China
;
data_I
_chemical_name_systematic
;
5-Diethylamino-2-{[2-(2,4-dinitrophenyl)hydrazin-1-ylidene]methyl}phenol
;
_chemical_name_common     ?
_chemical_formula_moiety     'C17 H19 N5 O5'
_chemical_formula_sum     'C17 H19 N5 O5'
_chemical_formula_structural     ?
_chemical_formula_analytical     ?
_chemical_formula_iupac     'C17 H19 N5 O5'
_chemical_formula_weight     373.37
_chemical_melting_point     ?
_symmetry_cell_setting     triclinic
_symmetry_space_group_name_H-M     'P -1'
_symmetry_space_group_name_Hall     '-P 1'
loop_
    _symmetry_equiv_pos_as_xyz
    'x, y, z'
    '-x, -y, -z'
_cell_length_a     8.5300(7)
_cell_length_b     8.5410(4)
_cell_length_c     12.4910(11)
_cell_angle_alpha     84.554(7)
_cell_angle_beta     89.733(6)
_cell_angle_gamma     75.109(7)
_cell_volume     875.31(11)
_cell_formula_units_Z     2
_cell_measurement_reflns_used     2780
_cell_measurement_theta_min     2.98
_cell_measurement_theta_max     25.00
_cell_measurement_temperature     293(2)
_exptl_crystal_description     block
_exptl_crystal_colour     red
_exptl_crystal_size_max     0.22
_exptl_crystal_size_mid     0.19
_exptl_crystal_size_min     0.17
_exptl_crystal_density_diffrn     1.417
_exptl_crystal_density_meas     ?
_exptl_crystal_density_method     'not measured'
_exptl_crystal_F_000     392
_exptl_absorpt_coefficient_mu     0.107
_exptl_absorpt_correction_type     multi-scan
_exptl_absorpt_process_details     '(SADABS; Bruker, 1998)'
_exptl_absorpt_correction_T_min     0.975
_exptl_absorpt_correction_T_max     0.980
_exptl_special_details
;
;
_diffrn_ambient_temperature     293(2)
_diffrn_radiation_type     MoK\a
_diffrn_radiation_wavelength     0.71073
_diffrn_radiation_source     'fine-focus sealed tube'
_diffrn_radiation_monochromator     graphite
_diffrn_measurement_device_type     'Bruker SMART CCD area-detector'
_diffrn_measurement_method     \w
_diffrn_detector_area_resol_mean     ?
_diffrn_reflns_number     5395
_diffrn_reflns_av_R_equivalents     0.0328
_diffrn_reflns_av_sigmaI/netI     0.0735
_diffrn_reflns_theta_min     2.99
_diffrn_reflns_theta_max     25.00
_diffrn_reflns_theta_full     25.00
_diffrn_measured_fraction_theta_max     0.998
_diffrn_measured_fraction_theta_full     0.998
_diffrn_reflns_limit_h_min     -10
_diffrn_reflns_limit_h_max     10
_diffrn_reflns_limit_k_min     -10
_diffrn_reflns_limit_k_max     9
_diffrn_reflns_limit_l_min     -14
_diffrn_reflns_limit_l_max     14
_diffrn_standards_number     ?
_diffrn_standards_interval_count     ?
_diffrn_standards_interval_time     ?
_diffrn_standards_decay_%     ?
loop_
    _diffrn_standard_refln_index_h
    _diffrn_standard_refln_index_k
    _diffrn_standard_refln_index_l
    ? ? ?
_refine_special_details
;
Refinement of <i>F</i>^2^ against ALL reflections. The weighted <i>R</i>-factor
<i>wR</i> and goodness of fit <i>S</i> are based on <i>F</i>^2^, conventional
<i>R</i>-factors <i>R</i> are based on <i>F</i>, with <i>F</i> set to zero for
negative <i>F</i>^2^. The threshold expression of <i>F</i>^2^ >
\s(<i>F</i>^2^) is used only for calculating <i>R</i>-factors(gt) <i>etc</i>.
and is not relevant to the choice of reflections for refinement.
<i>R</i>-factors based on <i>F</i>^2^ are statistically about twice as large
as those based on <i>F</i>, and <i>R</i>- factors based on ALL data will be
even larger.
;
_reflns_number_total     3069
_reflns_number_gt     1727
_reflns_threshold_expression     I>2\s(I)
_refine_ls_structure_factor_coef     Fsqd
_refine_ls_matrix_type     full
_refine_ls_R_factor_all     0.1169
_refine_ls_R_factor_gt     0.0551
_refine_ls_wR_factor_gt     0.1026
_refine_ls_wR_factor_ref     0.1252
_refine_ls_goodness_of_fit_ref     0.953
_refine_ls_restrained_S_all     0.953
_refine_ls_number_reflns     3069
_refine_ls_number_parameters     257
_refine_ls_number_restraints     1
_refine_ls_hydrogen_treatment     constr
_refine_ls_weighting_scheme     calc
_refine_ls_weighting_details
         'calc w=1/[\s^2^(Fo^2^)+(0.0449P)^2^+0.0000P] where P=(Fo^2^+2Fc^2^)/3'
_atom_sites_solution_hydrogens     geom
_atom_sites_solution_primary     direct
_atom_sites_solution_secondary     difmap
_refine_ls_shift/su_max     0.001
_refine_ls_shift/su_mean     0.000
_refine_diff_density_max     0.176
_refine_diff_density_min     -0.191
_refine_ls_extinction_method     none
_refine_ls_extinction_coef     ?
loop_
    _atom_type_symbol
    _atom_type_description
    _atom_type_scat_dispersion_real
    _atom_type_scat_dispersion_imag
    _atom_type_scat_source
    'C' 'C' 0.0033 0.0016
                         'International Tables Vol C Tables 4.2.6.8 and 6.1.1.4'
    'H' 'H' 0.0000 0.0000
                         'International Tables Vol C Tables 4.2.6.8 and 6.1.1.4'
    'N' 'N' 0.0061 0.0033
                         'International Tables Vol C Tables 4.2.6.8 and 6.1.1.4'
    'O' 'O' 0.0106 0.0060
                         'International Tables Vol C Tables 4.2.6.8 and 6.1.1.4'
_computing_data_collection     'SMART (Bruker, 1998)'
_computing_cell_refinement     'SAINT (Bruker, 1998)'
_computing_data_reduction     'SAINT (Bruker, 1998)'
_computing_structure_solution     'SHELXTL (Sheldrick, 2008)'
_computing_structure_refinement     'SHELXTL (Sheldrick, 2008)'
_computing_molecular_graphics
;
ORTEPIII (Burnett & Johnson, 1996), ORTEP-3 for Windows (Farrugia,
1997) and
PLATON (Spek, 2009)
;
_computing_publication_material     'SHELXTL (Sheldrick, 2008)'
loop_
    _atom_site_type_symbol
    _atom_site_label
    _atom_site_fract_x
    _atom_site_fract_y
    _atom_site_fract_z
    _atom_site_U_iso_or_equiv
    _atom_site_adp_type
    _atom_site_calc_flag
    _atom_site_refinement_flags
    _atom_site_occupancy
    _atom_site_disorder_assembly
    _atom_site_disorder_group
    O O1 0.25187(19) 0.6271(3) 0.50881(14) 0.0542(6) Uani d . 1 . .
    H H1 0.1746 0.6862 0.5369 0.081 Uiso calc R 1 . .
    O O2 -0.5619(2) 1.2021(3) 0.72130(18) 0.0859(9) Uani d . 1 . .
    O O3 -0.4850(2) 1.0820(3) 0.57933(16) 0.0674(7) Uani d . 1 . .
    O O4 -0.1960(3) 1.2721(3) 0.98125(17) 0.0822(8) Uani d . 1 . .
    O O5 0.0601(3) 1.1684(3) 0.96747(16) 0.0757(7) Uani d . 1 . .
    N N1 -0.0540(2) 0.8040(3) 0.52221(16) 0.0361(5) Uani d . 1 . .
    N N2 -0.1829(2) 0.9124(3) 0.56372(15) 0.0380(6) Uani d . 1 . .
    H H2 -0.2768 0.9352 0.5326 0.046 Uiso calc R 1 . .
    N N3 -0.4544(3) 1.1282(3) 0.6656(2) 0.0510(7) Uani d . 1 . .
    N N4 -0.0803(3) 1.1929(3) 0.93582(19) 0.0538(7) Uani d . 1 . .
    N N5 0.3830(2) 0.2866(3) 0.22459(17) 0.0418(6) Uani d D 1 . .
    C C14 0.3429(3) 0.2320(4) 0.1233(2) 0.0612(9) Uani d P 0.72 A 1
    H H14A 0.4100 0.1223 0.1194 0.073 Uiso calc PR 0.72 A 1
    H H14B 0.2312 0.2253 0.1268 0.073 Uiso calc PR 0.72 A 1
    C C15 0.3598(5) 0.3248(6) 0.0249(3) 0.0738(14) Uani d PD 0.72 A 1
    H H15A 0.4711 0.3271 0.0167 0.111 Uiso calc PR 0.72 A 1
    H H15B 0.2932 0.4340 0.0258 0.111 Uiso calc PR 0.72 A 1
    H H15C 0.3263 0.2760 -0.0342 0.111 Uiso calc PR 0.72 A 1
    C C14B 0.3429(3) 0.2320(4) 0.1233(2) 0.0612(9) Uani d P 0.28 A 2
    H H14C 0.2653 0.1684 0.1407 0.073 Uiso calc PR 0.28 A 2
    H H14D 0.2842 0.3292 0.0796 0.073 Uiso calc PR 0.28 A 2
    C C15B 0.4529(12) 0.1441(16) 0.0563(9) 0.067(3) Uani d PD 0.28 A 2
    H H15D 0.4003 0.1415 -0.0110 0.101 Uiso calc PR 0.28 A 2
    H H15E 0.4944 0.0350 0.0892 0.101 Uiso calc PR 0.28 A 2
    H H15F 0.5407 0.1944 0.0441 0.101 Uiso calc PR 0.28 A 2
    C C1 0.0349(3) 0.6209(3) 0.38800(18) 0.0316(6) Uani d . 1 . .
    C C2 0.1988(3) 0.5694(3) 0.42192(19) 0.0347(7) Uani d . 1 A .
    C C3 0.3117(3) 0.4608(3) 0.36813(19) 0.0372(7) Uani d . 1 . .
    H H3 0.4188 0.4291 0.3931 0.045 Uiso calc R 1 A .
    C C4 0.2693(3) 0.3972(3) 0.27695(19) 0.0340(6) Uani d . 1 A .
    C C5 0.1057(3) 0.4485(3) 0.24127(19) 0.0378(7) Uani d . 1 . .
    H H5 0.0733 0.4094 0.1803 0.045 Uiso calc R 1 A .
    C C6 -0.0054(3) 0.5558(3) 0.29623(19) 0.0378(7) Uani d . 1 A .
    H H6 -0.1127 0.5868 0.2715 0.045 Uiso calc R 1 . .
    C C7 -0.0867(3) 0.7351(3) 0.4408(2) 0.0353(7) Uani d . 1 . .
    H H7 -0.1934 0.7603 0.4152 0.042 Uiso calc R 1 . .
    C C8 -0.1625(3) 0.9827(3) 0.65262(19) 0.0325(6) Uani d . 1 . .
    C C9 -0.2895(3) 1.0890(3) 0.7042(2) 0.0349(6) Uani d . 1 . .
    C C10 -0.2620(3) 1.1567(3) 0.79614(19) 0.0388(7) Uani d . 1 . .
    H H10 -0.3475 1.2254 0.8288 0.047 Uiso calc R 1 . .
    C C11 -0.1096(3) 1.1223(3) 0.83856(19) 0.0379(7) Uani d . 1 . .
    C C12 0.0190(3) 1.0181(4) 0.7912(2) 0.0476(8) Uani d . 1 . .
    H H12 0.1229 0.9949 0.8213 0.057 Uiso calc R 1 . .
    C C13 -0.0069(3) 0.9507(3) 0.7016(2) 0.0420(7) Uani d . 1 . .
    H H13 0.0803 0.8811 0.6711 0.050 Uiso calc R 1 . .
    C C16 0.5551(3) 0.2546(4) 0.2534(2) 0.0504(8) Uani d . 1 A .
    H H16A 0.6138 0.1567 0.2226 0.060 Uiso calc R 1 . .
    H H16B 0.5675 0.2336 0.3310 0.060 Uiso calc R 1 . .
    C C17 0.6308(3) 0.3901(4) 0.2167(2) 0.0611(9) Uani d . 1 . .
    H H17A 0.6177 0.4134 0.1401 0.092 Uiso calc R 1 A .
    H H17B 0.7443 0.3582 0.2356 0.092 Uiso calc R 1 . .
    H H17C 0.5790 0.4856 0.2508 0.092 Uiso calc R 1 . .
loop_
    _atom_site_aniso_label
    _atom_site_aniso_U_11
    _atom_site_aniso_U_22
    _atom_site_aniso_U_33
    _atom_site_aniso_U_12
    _atom_site_aniso_U_13
    _atom_site_aniso_U_23
    O1 0.0419(11) 0.0745(17) 0.0458(12) -0.0051(11) -0.0017(9) -0.0321(11)
    O2 0.0393(11) 0.118(2) 0.0921(17) 0.0162(12) -0.0029(11) -0.0701(16)
    O3 0.0473(11) 0.0875(18) 0.0636(14) 0.0035(11) -0.0156(10) -0.0452(13)
    O4 0.0799(16) 0.102(2) 0.0634(15) -0.0050(14) 0.0036(13) -0.0537(14)
    O5 0.0664(14) 0.102(2) 0.0637(14) -0.0249(13) -0.0202(12) -0.0256(14)
    N1 0.0338(12) 0.0365(14) 0.0357(12) -0.0033(10) 0.0072(10) -0.0090(11)
    N2 0.0330(12) 0.0389(15) 0.0385(13) 0.0000(10) 0.0015(10) -0.0117(11)
    N3 0.0367(13) 0.0542(18) 0.0583(16) 0.0033(12) -0.0024(12) -0.0271(14)
    N4 0.0623(17) 0.0568(19) 0.0433(15) -0.0149(14) -0.0056(14) -0.0109(13)
    N5 0.0365(12) 0.0470(16) 0.0454(14) -0.0113(11) 0.0070(11) -0.0209(12)
    C14 0.0525(18) 0.078(3) 0.056(2) -0.0138(17) 0.0129(16) -0.0328(19)
    C15 0.084(3) 0.083(4) 0.058(3) -0.031(3) 0.006(2) 0.000(3)
    C14B 0.0525(18) 0.078(3) 0.056(2) -0.0138(17) 0.0129(16) -0.0328(19)
    C15B 0.057(7) 0.083(10) 0.074(8) -0.021(6) 0.036(6) -0.061(7)
    C1 0.0313(14) 0.0314(16) 0.0318(14) -0.0073(12) 0.0025(11) -0.0034(12)
    C2 0.0376(15) 0.0386(18) 0.0307(15) -0.0125(13) 0.0020(12) -0.0089(13)
    C3 0.0272(13) 0.0469(18) 0.0362(15) -0.0047(12) 0.0013(12) -0.0107(13)
    C4 0.0352(14) 0.0326(17) 0.0364(15) -0.0114(12) 0.0064(12) -0.0066(13)
    C5 0.0373(15) 0.0395(17) 0.0386(15) -0.0096(13) 0.0012(12) -0.0143(13)
    C6 0.0300(14) 0.0413(18) 0.0415(16) -0.0068(12) -0.0020(12) -0.0080(14)
    C7 0.0327(14) 0.0348(17) 0.0368(15) -0.0048(12) 0.0016(12) -0.0068(13)
    C8 0.0365(15) 0.0282(16) 0.0312(14) -0.0054(12) 0.0028(12) -0.0036(12)
    C9 0.0299(14) 0.0336(17) 0.0388(15) -0.0027(12) -0.0002(12) -0.0078(13)
    C10 0.0366(15) 0.0381(18) 0.0385(16) -0.0017(13) 0.0024(13) -0.0094(13)
    C11 0.0436(16) 0.0413(18) 0.0295(15) -0.0109(13) -0.0022(13) -0.0072(13)
    C12 0.0344(15) 0.058(2) 0.0458(17) -0.0043(14) -0.0064(13) -0.0065(16)
    C13 0.0356(15) 0.0456(19) 0.0414(16) -0.0018(13) 0.0035(13) -0.0110(14)
    C16 0.0351(15) 0.049(2) 0.066(2) -0.0040(14) 0.0092(14) -0.0243(16)
    C17 0.0512(18) 0.070(2) 0.068(2) -0.0201(17) 0.0168(16) -0.0263(18)
_geom_special_details
;
 All esds (except the esd in the dihedral angle between two l.s. planes)
 are estimated using the full covariance matrix.  The cell esds are taken
 into account individually in the estimation of esds in distances, angles
 and torsion angles; correlations between esds in cell parameters are only
 used when they are defined by crystal symmetry.  An approximate (isotropic)
 treatment of cell esds is used for estimating esds involving l.s. planes.
;
loop_
    _geom_bond_atom_site_label_1
    _geom_bond_atom_site_label_2
    _geom_bond_site_symmetry_2
    _geom_bond_distance
    _geom_bond_publ_flag
    O1 C2 . 1.359(3) ?
    O1 H1 . 0.8200 ?
    O2 N3 . 1.226(3) ?
    O3 N3 . 1.234(3) ?
    O4 N4 . 1.216(3) ?
    O5 N4 . 1.223(3) ?
    N1 C7 . 1.288(3) ?
    N1 N2 . 1.377(3) ?
    N2 C8 . 1.344(3) ?
    N2 H2 . 0.8600 ?
    N3 C9 . 1.434(3) ?
    N4 C11 . 1.457(3) ?
    N5 C4 . 1.379(3) ?
    N5 C14 . 1.460(3) ?
    N5 C16 . 1.462(3) ?
    C14 C15 . 1.426(5) ?
    C14 H14A . 0.9700 ?
    C14 H14B . 0.9700 ?
    C15 H15A . 0.9600 ?
    C15 H15B . 0.9600 ?
    C15 H15C . 0.9600 ?
    C15B H15D . 0.9600 ?
    C15B H15E . 0.9600 ?
    C15B H15F . 0.9600 ?
    C1 C6 . 1.402(3) ?
    C1 C2 . 1.408(3) ?
    C1 C7 . 1.434(3) ?
    C2 C3 . 1.376(3) ?
    C3 C4 . 1.395(3) ?
    C3 H3 . 0.9300 ?
    C4 C5 . 1.412(3) ?
    C5 C6 . 1.369(3) ?
    C5 H5 . 0.9300 ?
    C6 H6 . 0.9300 ?
    C7 H7 . 0.9300 ?
    C8 C13 . 1.414(3) ?
    C8 C9 . 1.419(3) ?
    C9 C10 . 1.381(3) ?
    C10 C11 . 1.356(3) ?
    C10 H10 . 0.9300 ?
    C11 C12 . 1.391(4) ?
    C12 C13 . 1.351(3) ?
    C12 H12 . 0.9300 ?
    C13 H13 . 0.9300 ?
    C16 C17 . 1.500(4) ?
    C16 H16A . 0.9700 ?
    C16 H16B . 0.9700 ?
    C17 H17A . 0.9600 ?
    C17 H17B . 0.9600 ?
    C17 H17C . 0.9600 ?
loop_
    _geom_angle_atom_site_label_1
    _geom_angle_atom_site_label_2
    _geom_angle_atom_site_label_3
    _geom_angle_site_symmetry_1
    _geom_angle_site_symmetry_3
    _geom_angle
    _geom_angle_publ_flag
    C2 O1 H1 . . 109.5 ?
    C7 N1 N2 . . 116.1(2) ?
    C8 N2 N1 . . 120.3(2) ?
    C8 N2 H2 . . 119.8 ?
    N1 N2 H2 . . 119.8 ?
    O2 N3 O3 . . 121.8(2) ?
    O2 N3 C9 . . 118.9(2) ?
    O3 N3 C9 . . 119.3(2) ?
    O4 N4 O5 . . 123.6(3) ?
    O4 N4 C11 . . 118.6(3) ?
    O5 N4 C11 . . 117.8(3) ?
    C4 N5 C14 . . 121.1(2) ?
    C4 N5 C16 . . 119.8(2) ?
    C14 N5 C16 . . 117.2(2) ?
    C15 C14 N5 . . 119.0(3) ?
    C15 C14 H14A . . 107.6 ?
    N5 C14 H14A . . 107.6 ?
    C15 C14 H14B . . 107.6 ?
    N5 C14 H14B . . 107.6 ?
    H14A C14 H14B . . 107.0 ?
    H15D C15B H15E . . 109.5 ?
    H15D C15B H15F . . 109.5 ?
    H15E C15B H15F . . 109.5 ?
    C6 C1 C2 . . 116.0(2) ?
    C6 C1 C7 . . 120.4(2) ?
    C2 C1 C7 . . 123.6(2) ?
    O1 C2 C3 . . 117.4(2) ?
    O1 C2 C1 . . 121.0(2) ?
    C3 C2 C1 . . 121.7(2) ?
    C2 C3 C4 . . 121.5(2) ?
    C2 C3 H3 . . 119.3 ?
    C4 C3 H3 . . 119.3 ?
    N5 C4 C3 . . 121.0(2) ?
    N5 C4 C5 . . 121.4(2) ?
    C3 C4 C5 . . 117.6(2) ?
    C6 C5 C4 . . 120.1(2) ?
    C6 C5 H5 . . 119.9 ?
    C4 C5 H5 . . 119.9 ?
    C5 C6 C1 . . 123.1(2) ?
    C5 C6 H6 . . 118.5 ?
    C1 C6 H6 . . 118.5 ?
    N1 C7 C1 . . 122.6(2) ?
    N1 C7 H7 . . 118.7 ?
    C1 C7 H7 . . 118.7 ?
    N2 C8 C13 . . 120.1(2) ?
    N2 C8 C9 . . 124.3(2) ?
    C13 C8 C9 . . 115.7(2) ?
    C10 C9 C8 . . 121.9(2) ?
    C10 C9 N3 . . 116.3(2) ?
    C8 C9 N3 . . 121.8(2) ?
    C11 C10 C9 . . 119.6(2) ?
    C11 C10 H10 . . 120.2 ?
    C9 C10 H10 . . 120.2 ?
    C10 C11 C12 . . 120.8(3) ?
    C10 C11 N4 . . 119.7(2) ?
    C12 C11 N4 . . 119.6(2) ?
    C13 C12 C11 . . 120.1(2) ?
    C13 C12 H12 . . 120.0 ?
    C11 C12 H12 . . 120.0 ?
    C12 C13 C8 . . 122.1(3) ?
    C12 C13 H13 . . 119.0 ?
    C8 C13 H13 . . 119.0 ?
    N5 C16 C17 . . 114.4(2) ?
    N5 C16 H16A . . 108.7 ?
    C17 C16 H16A . . 108.7 ?
    N5 C16 H16B . . 108.7 ?
    C17 C16 H16B . . 108.7 ?
    H16A C16 H16B . . 107.6 ?
    C16 C17 H17A . . 109.5 ?
    C16 C17 H17B . . 109.5 ?
    H17A C17 H17B . . 109.5 ?
    C16 C17 H17C . . 109.5 ?
    H17A C17 H17C . . 109.5 ?
    H17B C17 H17C . . 109.5 ?
loop_
    _geom_torsion_atom_site_label_1
    _geom_torsion_atom_site_label_2
    _geom_torsion_atom_site_label_3
    _geom_torsion_atom_site_label_4
    _geom_torsion_site_symmetry_1
    _geom_torsion_site_symmetry_2
    _geom_torsion_site_symmetry_3
    _geom_torsion_site_symmetry_4
    _geom_torsion
    _geom_torsion_publ_flag
    C7 N1 N2 C8 . . . . 175.9(2) ?
    C4 N5 C14 C15 . . . . 86.9(4) ?
    C16 N5 C14 C15 . . . . -77.4(4) ?
    C6 C1 C2 O1 . . . . 178.8(2) ?
    C7 C1 C2 O1 . . . . -0.2(4) ?
    C6 C1 C2 C3 . . . . -0.3(3) ?
    C7 C1 C2 C3 . . . . -179.3(2) ?
    O1 C2 C3 C4 . . . . -178.8(2) ?
    C1 C2 C3 C4 . . . . 0.3(4) ?
    C14 N5 C4 C3 . . . . -173.9(2) ?
    C16 N5 C4 C3 . . . . -10.0(4) ?
    C14 N5 C4 C5 . . . . 7.0(4) ?
    C16 N5 C4 C5 . . . . 170.8(2) ?
    C2 C3 C4 N5 . . . . -179.0(2) ?
    C2 C3 C4 C5 . . . . 0.2(4) ?
    N5 C4 C5 C6 . . . . 178.5(2) ?
    C3 C4 C5 C6 . . . . -0.6(4) ?
    C4 C5 C6 C1 . . . . 0.6(4) ?
    C2 C1 C6 C5 . . . . -0.1(4) ?
    C7 C1 C6 C5 . . . . 178.9(2) ?
    N2 N1 C7 C1 . . . . 179.2(2) ?
    C6 C1 C7 N1 . . . . -176.6(2) ?
    C2 C1 C7 N1 . . . . 2.3(4) ?
    N1 N2 C8 C13 . . . . 2.6(3) ?
    N1 N2 C8 C9 . . . . -176.6(2) ?
    N2 C8 C9 C10 . . . . 179.3(2) ?
    C13 C8 C9 C10 . . . . 0.1(4) ?
    N2 C8 C9 N3 . . . . 1.3(4) ?
    C13 C8 C9 N3 . . . . -177.9(2) ?
    O2 N3 C9 C10 . . . . -8.1(4) ?
    O3 N3 C9 C10 . . . . 174.4(2) ?
    O2 N3 C9 C8 . . . . 170.0(3) ?
    O3 N3 C9 C8 . . . . -7.5(4) ?
    C8 C9 C10 C11 . . . . 0.5(4) ?
    N3 C9 C10 C11 . . . . 178.6(2) ?
    C9 C10 C11 C12 . . . . -0.8(4) ?
    C9 C10 C11 N4 . . . . -179.7(2) ?
    O4 N4 C11 C10 . . . . 5.3(4) ?
    O5 N4 C11 C10 . . . . -175.0(2) ?
    O4 N4 C11 C12 . . . . -173.7(3) ?
    O5 N4 C11 C12 . . . . 6.0(4) ?
    C10 C11 C12 C13 . . . . 0.4(4) ?
    N4 C11 C12 C13 . . . . 179.4(2) ?
    C11 C12 C13 C8 . . . . 0.2(4) ?
    N2 C8 C13 C12 . . . . -179.7(2) ?
    C9 C8 C13 C12 . . . . -0.4(4) ?
    C4 N5 C16 C17 . . . . -72.3(3) ?
    C14 N5 C16 C17 . . . . 92.2(3) ?
loop_
    _geom_hbond_atom_site_label_D
    _geom_hbond_atom_site_label_H
    _geom_hbond_atom_site_label_A
    _geom_hbond_site_symmetry_A
    _geom_hbond_distance_DH
    _geom_hbond_distance_HA
    _geom_hbond_distance_DA
    _geom_hbond_angle_DHA
    O1 H1 N1 . 0.82 1.95 2.672(3) 146.1
    N2 H2 O3 2_476 0.86 2.51 3.344(3) 162.3
    C15 H15B O4 2_576 0.96 2.43 3.359(6) 164.1
    C14 H14C Cg2 2_566 0.96 2.71 3.620(4) 157
