# Supplementary material for: 5-Diethyl­amino-2-{[2-(2,4-dinitro­phen­yl)hydrazin-1-yl­idene]meth­yl}phenol
Source: Acta Crystallogr Sect E Struct Rep Online. 2010 Nov 10;66(Pt 12):o3108. doi: 10.1107/S1600536810044983 (PMC3011673; doi:10.1107/S1600536810044983)
Supplement: Supplementary file 2 [file e-66-o3108-Isup2.hkl]

#
# h,k,l, Fc-squared, Fo-squared, sigma(Fo-squared) and status flag
#
data_I
_shelx_title ' I         P-1          R = 0.08'
_shelx_refln_list_code          4
_shelx_F_calc_maximum      208.94
_exptl_crystal_F_000       392.00
_reflns_d_resolution_high  0.8409
 
loop_
 _symmetry_equiv_pos_as_xyz
 'x, y, z'
 '-x, -y, -z'
 
_cell_length_a     8.5300
_cell_length_b     8.5410
_cell_length_c    12.4910
_cell_angle_alpha  84.554
_cell_angle_beta   89.733
_cell_angle_gamma  75.109
 
_shelx_F_squared_multiplier     1.000
 
loop_
 _refln_index_h
 _refln_index_k
 _refln_index_l
 _refln_F_squared_calc
 _refln_F_squared_meas
 _refln_F_squared_sigma
 _refln_observed_status
   2   0   0      799.06      885.37      9.19 o
   3   0   0      123.60      130.29      4.33 o
   4   0   0      290.78      322.90      7.86 o
   5   0   0        4.11        8.03      1.77 o
   6   0   0       13.61       19.37      2.90 o
   7   0   0        4.40        1.30      1.73 o
   8   0   0        6.13        2.83      2.16 o
   9   0   0        0.31       10.71      6.74 o
  -9   1   0       33.47       51.15     14.28 o
  -8   1   0        3.16        7.01      3.54 o
  -7   1   0       21.83       21.32      3.74 o
  -6   1   0      210.60      206.16     11.35 o
  -5   1   0      105.36      106.23      6.34 o
  -4   1   0      538.90      516.58      9.72 o
  -3   1   0       14.55       14.55      1.40 o
  -2   1   0      741.00      749.90      8.67 o
  -1   1   0        4.59        4.56      1.12 o
   1   1   0      160.39      134.42      7.13 o
   2   1   0     2552.68     2534.82     19.95 o
   3   1   0     3124.70     3255.97     21.85 o
   4   1   0      101.32       97.22      4.40 o
   5   1   0       15.14       19.42      2.63 o
   6   1   0        4.81        5.84      1.83 o
   7   1   0        6.05        0.49      4.95 o
   8   1   0       28.89       29.34      4.32 o
   9   1   0        0.20        0.00      2.54 o
  10   1   0        0.57        0.00      4.76 o
  -9   2   0        0.78        7.53      7.53 o
  -8   2   0       87.12       96.76     17.84 o
  -7   2   0      295.25      267.70     12.66 o
  -6   2   0     1508.53     1489.47     31.75 o
  -5   2   0        5.28        0.49      6.15 o
  -4   2   0       27.09       30.29      3.26 o
  -3   2   0        7.96        8.24      2.26 o
  -2   2   0       62.99       64.29      3.65 o
  -1   2   0      642.78      587.72     12.54 o
   0   2   0      329.15      313.26     13.08 o
   1   2   0      822.44      804.03     13.20 o
   2   2   0      619.21      640.22     15.38 o
   3   2   0       29.57       26.13      2.67 o
   4   2   0     1062.63     1083.96     21.71 o
   5   2   0        2.63        1.49      3.97 o
   6   2   0       22.36       24.24      4.90 o
   7   2   0        4.79        8.28      3.49 o
   8   2   0        8.09       16.57      5.24 o
   9   2   0        0.14        0.00      2.48 o
  10   2   0       21.10       27.36     10.31 o
  -8   3   0       92.67      113.81     20.23 o
  -7   3   0       10.64       15.07      5.95 o
  -6   3   0       48.97       52.40      6.84 o
  -5   3   0       40.04       43.22      6.02 o
  -4   3   0       21.96       33.24      4.90 o
  -3   3   0       69.91       71.98      5.15 o
  -2   3   0        2.23        2.47      1.21 o
  -1   3   0      100.41       94.52      5.17 o
   0   3   0      317.42      321.01     13.08 o
   1   3   0       78.03       86.52      4.98 o
   2   3   0     1756.04     1792.02     20.45 o
   3   3   0      317.95      333.52     10.48 o
   4   3   0      133.45      137.79      8.85 o
   5   3   0      583.46      611.86     21.59 o
   6   3   0      288.97      318.85     17.11 o
   7   3   0        2.54        0.00      3.93 o
   8   3   0       32.66       32.50      5.01 o
   9   3   0        0.22        0.00      3.33 o
  10   3   0        6.56       11.56      5.59 o
  -7   4   0        6.85       14.28      7.13 o
  -6   4   0      193.15      188.75     20.23 o
  -5   4   0        5.10        9.09      4.18 o
  -4   4   0      347.63      373.20     16.71 o
  -3   4   0        8.31        8.33      3.97 o
  -2   4   0      103.17      133.63     13.08 o
  -1   4   0       33.14       31.33      7.13 o
   0   4   0       81.08       84.85     10.31 o
   1   4   0       36.35       37.21      5.16 o
   2   4   0      107.54      112.90      7.19 o
   3   4   0       29.67       29.71      3.44 o
   4   4   0        3.79        7.53      5.16 o
   5   4   0      436.41      431.43     27.36 o
   6   4   0       10.57       10.31      4.76 o
   7   4   0       12.63        5.55      3.18 o
   8   4   0       19.52       27.76      9.12 o
   9   4   0       13.36       15.07      7.53 o
  10   4   0       26.13       23.39      8.73 o
  -7   5   0        0.94        0.00      3.57 o
  -6   5   0       20.83       21.81      8.33 o
  -5   5   0       21.02       19.55      4.44 o
  -4   5   0      166.77      165.64     12.10 o
  -3   5   0      167.90      178.84     17.45 o
  -2   5   0       72.76       63.04     10.71 o
  -1   5   0      978.86     1088.88     40.44 o
   0   5   0      132.73      135.22     13.88 o
   1   5   0       11.00       14.33      2.75 o
   2   5   0        0.30        0.00      3.77 o
   3   5   0       73.00       73.75     11.89 o
   4   5   0       23.43       28.55      8.73 o
   5   5   0       17.90       15.47      7.13 o
   6   5   0        1.95        0.00      3.97 o
   7   5   0       16.46       18.24      7.53 o
   8   5   0        0.75        0.40      4.76 o
   9   5   0       22.42       24.58      9.52 o
  -6   6   0       19.93       19.43      9.12 o
  -5   6   0       13.28       18.08      5.75 o
  -4   6   0       57.86       55.42      8.35 o
  -3   6   0        6.02        7.53      5.16 o
  -2   6   0       34.39       34.89      8.33 o
  -1   6   0       24.80       15.86      3.97 o
   0   6   0      166.60      153.46     17.05 o
   1   6   0       34.31       38.14      4.49 o
   2   6   0        0.00        1.47      2.09 o
   3   6   0       72.65       67.01     11.89 o
   4   6   0       40.69       48.38     10.71 o
   5   6   0       19.63       26.97      8.73 o
   6   6   0        2.77        0.40      5.16 o
   7   6   0       25.56       26.57      8.73 o
   8   6   0        0.21        4.36      7.13 o
   9   6   0        4.95        0.00      5.95 o
  -5   7   0       14.07       17.84      8.73 o
  -4   7   0        3.50        1.25      7.34 o
  -3   7   0       14.56        3.97      3.97 o
  -2   7   0        3.26        0.00      6.34 o
  -1   7   0       45.68       38.46      8.73 o
   0   7   0       32.29       33.31     10.71 o
   1   7   0       15.41       12.23      3.57 o
   2   7   0        0.85        0.00      2.97 o
   3   7   0      180.31      188.75     21.81 o
   4   7   0       54.04       64.24     13.08 o
   5   7   0        0.46        5.55      4.76 o
   6   7   0        3.48       11.50      7.93 o
   7   7   0       16.67       29.74     10.71 o
   8   7   0        0.43       13.48      9.52 o
  -3   8   0        1.13        9.12      5.95 o
  -2   8   0        0.48        0.00      4.36 o
  -1   8   0       17.51       23.39      9.12 o
   0   8   0        0.40       12.69      7.93 o
   1   8   0       10.95       10.71      6.74 o
   2   8   0        2.29        4.36      5.95 o
   3   8   0       21.59       26.57      9.12 o
   4   8   0       10.77       19.83      8.33 o
   5   8   0       14.50        9.52      3.97 o
   6   8   0        0.00       11.10      8.73 o
   7   8   0       22.64       37.67     12.29 o
   8   8   0        3.38       11.50      8.73 o
  -2   9   0        1.17       14.28      5.95 o
  -1   9   0        0.66        0.00     10.71 o
   0   9   0        0.07       10.31      8.33 o
   1   9   0        1.15        5.55      4.36 o
   2   9   0        1.95        3.18      6.34 o
   3   9   0        6.26        0.00      8.33 o
   4   9   0       25.23       15.47      9.92 o
   5   9   0        9.00       14.67      7.93 o
   6   9   0       32.71       42.83     13.48 o
   2  10   0        0.98        3.18      5.16 o
   3  10   0        1.63        0.00      6.34 o
   4  10   0        5.15        1.98      6.34 o
  -3 -10   1        0.19       12.29      7.53 o
  -2 -10   1        0.45       14.67      7.93 o
  -6  -9   1       15.10       24.18      9.92 o
  -5  -9   1       99.91      105.08     19.43 o
  -4  -9   1       10.83        8.33      8.33 o
  -3  -9   1        5.33        5.95      5.95 o
  -2  -9   1        5.40        0.00      7.93 o
  -1  -9   1        1.93        1.19      5.16 o
   0  -9   1        0.27        2.38      5.16 o
   1  -9   1        1.69       13.08      7.53 o
  -7  -8   1        0.50        0.00      7.93 o
  -6  -8   1        0.02        0.00      7.93 o
  -5  -8   1        9.19       17.05      9.52 o
  -4  -8   1        0.01       11.89      7.53 o
  -3  -8   1        2.35        1.19      5.55 o
  -2  -8   1        2.49        7.53      5.55 o
  -1  -8   1       16.34        7.93      6.34 o
   0  -8   1        5.38        5.16      5.95 o
   1  -8   1        3.21        0.40      5.55 o
   2  -8   1        0.10        0.00      4.76 o
   3  -8   1        2.95        3.80      4.00 o
  -8  -7   1        0.21        0.00      4.36 o
  -7  -7   1        0.12        0.00      5.55 o
  -6  -7   1        1.22       10.31      5.95 o
  -5  -7   1        5.92        0.00      4.36 o
  -4  -7   1        3.16        9.92      6.74 o
  -3  -7   1        0.00        3.18      6.34 o
  -2  -7   1        0.02        3.57      4.36 o
  -1  -7   1      119.82      115.79     16.26 o
   0  -7   1       29.45       35.68     10.71 o
   1  -7   1        0.00        0.00      3.57 o
   2  -7   1       17.11        9.52      5.55 o
   3  -7   1        1.79        0.25      6.34 o
   4  -7   1        3.25        0.00      4.36 o
   5  -7   1       21.39       44.01     11.89 o
  -9  -6   1        0.36        0.00      4.76 o
  -8  -6   1        0.27        7.53      6.34 o
  -7  -6   1        1.07        6.74      7.93 o
  -6  -6   1        3.06       18.63      9.52 o
  -5  -6   1        0.00        1.19      5.55 o
  -4  -6   1        5.23       11.10      7.93 o
  -3  -6   1       38.14       41.64      9.52 o
  -2  -6   1        0.09        0.00      3.57 o
  -1  -6   1        0.04        1.19      4.76 o
   0  -6   1      252.13      253.29     19.03 o
   1  -6   1      110.84      104.29     13.88 o
   2  -6   1        0.38        0.00      4.36 o
   3  -6   1       93.82      101.93     10.38 o
   4  -6   1      129.00      114.66     11.23 o
   5  -6   1        0.43        5.55      6.34 o
   6  -6   1        2.53        7.93      6.74 o
  -9  -5   1        6.77        5.95      3.97 o
  -8  -5   1        0.01        0.00      4.36 o
  -7  -5   1       20.37       21.41      8.33 o
  -6  -5   1        1.01       15.07      7.93 o
  -5  -5   1       16.46       12.29      3.57 o
  -4  -5   1        0.97        0.00      3.97 o
  -3  -5   1      103.67      102.70     13.48 o
  -2  -5   1      452.41      400.50     25.38 o
  -1  -5   1        3.06        1.77      1.98 o
   0  -5   1      225.34      227.61     18.63 o
   1  -5   1      113.72      126.89     13.48 o
   2  -5   1       66.94       61.86      9.92 o
   3  -5   1        0.27        0.00      3.18 o
   4  -5   1       59.03       57.04      7.71 o
   5  -5   1       84.49       76.93      8.85 o
   6  -5   1        4.46        5.16      3.57 o
   7  -5   1        0.43        1.98      6.34 o
  -9  -4   1        9.51        0.00      4.76 o
  -8  -4   1        0.01        7.93      6.74 o
  -7  -4   1        1.53        7.53      5.95 o
  -6  -4   1      390.85      386.62     28.15 o
  -5  -4   1        1.12        0.00      3.18 o
  -4  -4   1       36.66       30.13      7.13 o
  -3  -4   1      203.21      206.05     10.38 o
  -2  -4   1       62.91       72.17      9.52 o
  -1  -4   1       10.26       10.19      2.18 o
   0  -4   1      357.54      322.78     19.43 o
   1  -4   1        6.09        2.02      2.18 o
   2  -4   1       39.72       38.64      4.62 o
   3  -4   1       24.50       33.33      5.31 o
   4  -4   1      368.36      357.26     15.51 o
   5  -4   1     1338.86     1378.33     32.28 o
   6  -4   1       38.84       44.01     10.71 o
   7  -4   1       11.21       24.18      9.12 o
 -10  -3   1        1.96       12.29      7.13 o
  -9  -3   1        0.05        7.93      4.36 o
  -8  -3   1       26.19       19.48      6.55 o
  -7  -3   1        0.05        2.38      3.18 o
  -6  -3   1       55.87       62.90      6.53 o
  -5  -3   1      313.37      329.78     13.61 o
  -4  -3   1      434.34      419.92     24.18 o
  -3  -3   1        1.75        0.00      2.57 o
  -2  -3   1     1341.15     1389.02     21.93 o
  -1  -3   1      718.25      750.24     26.17 o
   0  -3   1      354.08      364.27     11.56 o
   1  -3   1      133.13      133.69      6.08 o
   2  -3   1       34.63       32.76      3.39 o
   3  -3   1        2.41        4.37      1.57 o
   4  -3   1        2.01        1.37      2.30 o
   5  -3   1      350.48      341.33     19.55 o
   6  -3   1        0.72        5.16      5.16 o
   7  -3   1        3.94        3.57      5.16 o
   8  -3   1       75.68       97.15     15.86 o
 -10  -2   1        0.11        0.00      4.56 o
  -9  -2   1        5.78        5.43      3.73 o
  -8  -2   1        0.03        0.00      4.26 o
  -7  -2   1        3.19        3.37      3.08 o
  -6  -2   1       11.51       12.29      2.66 o
  -5  -2   1      467.30      492.77     15.04 o
  -4  -2   1       76.04       68.11      5.42 o
  -3  -2   1        3.94        4.95      1.96 o
  -2  -2   1     4222.90     4175.88     58.29 o
  -1  -2   1     6869.12     6431.38    122.92 o
   0  -2   1     9444.77     8722.46     50.19 o
   1  -2   1       15.81       14.07      1.68 o
   2  -2   1        4.33        1.26      1.09 o
   3  -2   1      132.70      116.94      4.51 o
   4  -2   1       87.61       90.27      4.35 o
   5  -2   1       22.87       22.31      2.49 o
   6  -2   1       40.25       36.53      5.04 o
   7  -2   1       15.90       17.05      5.95 o
   8  -2   1        3.03        2.89      2.86 o
   9  -2   1       26.61       16.26      7.93 o
  -9  -1   1        6.68        0.00      3.89 o
  -8  -1   1        9.78       10.44      3.11 o
  -7  -1   1        7.80        9.00      3.61 o
  -6  -1   1       52.45       68.93      4.55 o
  -5  -1   1        1.76        0.98      1.28 o
  -4  -1   1      510.70      531.09     11.50 o
  -3  -1   1     1606.67     1561.67     17.12 o
  -2  -1   1      107.62      101.48      5.87 o
  -1  -1   1      261.30      281.11     10.31 o
   0  -1   1       18.65       12.29      2.38 o
   1  -1   1       90.83       82.87      6.74 o
   2  -1   1     2698.62     2597.87     17.07 o
   3  -1   1      712.07      795.45     12.47 o
   4  -1   1        0.17        0.28      1.16 o
   5  -1   1      134.24      145.30      6.99 o
   6  -1   1        5.76        6.06      1.67 o
   7  -1   1        9.95        9.88      3.37 o
   8  -1   1       16.37       23.90      5.91 o
   9  -1   1       21.41       30.13     11.50 o
  -9   0   1        7.79        1.98      4.76 o
  -8   0   1       33.73       25.17      5.42 o
  -7   0   1       27.88       25.08      3.81 o
  -6   0   1       92.86       98.42      6.38 o
  -5   0   1       24.60       27.75      2.91 o
  -4   0   1      150.95      148.55      5.55 o
  -3   0   1        0.80        1.14      0.83 o
  -2   0   1      223.41      213.38      4.14 o
   1   0   1     4938.59     4629.91     28.04 o
   2   0   1      226.36      233.17      6.66 o
   3   0   1     1284.91     1233.17     13.27 o
   4   0   1     1816.60     1956.10     19.48 o
   5   0   1       15.93       13.04      2.27 o
   6   0   1        2.05        2.93      2.18 o
   7   0   1        5.52        8.05      2.02 o
   8   0   1        2.04        0.43      7.73 o
   9   0   1        7.92       11.89      8.33 o
  -9   1   1      136.88      166.94     23.79 o
  -8   1   1        2.61        3.19      2.87 o
  -7   1   1       40.58       38.61      4.64 o
  -6   1   1      304.47      275.78     11.32 o
  -5   1   1       88.29       92.79      6.04 o
  -4   1   1       80.64       72.85      5.40 o
  -3   1   1       11.23       13.63      2.10 o
  -2   1   1     1202.48     1147.33     18.36 o
  -1   1   1     2589.67     2463.25     33.31 o
   1   1   1     2051.36     1966.67     19.04 o
   2   1   1     2505.17     2371.18     17.30 o
   3   1   1      162.77      152.42      4.95 o
   4   1   1      939.93     1034.05     14.57 o
   5   1   1       94.42      109.70      7.56 o
   6   1   1       70.97       71.76      5.73 o
   7   1   1        2.59        2.54      2.34 o
   8   1   1        9.17       13.27      3.12 o
   9   1   1        8.03       10.31      7.53 o
  -9   2   1       29.09       23.39     10.71 o
  -8   2   1        2.31        0.00      3.97 o
  -7   2   1      102.06      108.73      7.99 o
  -6   2   1     1721.45     1740.36     30.28 o
  -5   2   1      216.69      208.52     11.22 o
  -4   2   1      265.18      248.87     11.50 o
  -3   2   1      306.81      315.59      9.68 o
  -2   2   1        2.62        4.40      1.44 o
  -1   2   1     1793.12     1670.98     32.91 o
   0   2   1       42.04       29.34      4.36 o
   1   2   1      412.83      416.23     17.25 o
   2   2   1      414.33      373.64      7.44 o
   3   2   1      107.53       87.39      4.26 o
   4   2   1       61.28       57.93      5.37 o
   5   2   1      986.79     1098.25     27.09 o
   6   2   1        0.20        0.00      2.38 o
   7   2   1       16.00       24.58      8.33 o
   8   2   1       64.70       68.72      9.08 o
   9   2   1       18.85       16.75      6.34 o
  10   2   1        5.64       21.02     10.71 o
  -8   3   1        1.92        4.76      7.53 o
  -7   3   1        5.75        5.55      3.02 o
  -6   3   1      160.68      174.69     12.06 o
  -5   3   1      302.60      308.03     15.14 o
  -4   3   1       16.44       26.82      8.33 o
  -3   3   1       95.39      116.15      7.04 o
  -2   3   1      442.14      395.28     10.89 o
  -1   3   1      743.27      671.38     17.45 o
   0   3   1       17.49       29.34      6.74 o
   1   3   1     1120.87     1043.28     30.93 o
   2   3   1       13.67       15.36      2.73 o
   3   3   1       25.05       26.08      2.68 o
   4   3   1      316.77      327.02     14.01 o
   5   3   1       44.03       38.83      5.59 o
   6   3   1       15.14       10.10      3.15 o
   7   3   1        0.45        2.67      3.33 o
   8   3   1       17.40       15.27      4.90 o
   9   3   1        4.53        9.16      4.90 o
  10   3   1       12.14       16.26      8.73 o
  -7   4   1       39.55       54.78      8.35 o
  -6   4   1       33.93       29.14      5.74 o
  -5   4   1      380.93      387.23     18.17 o
  -4   4   1      380.62      382.82     17.08 o
  -3   4   1        2.53        7.93      5.95 o
  -2   4   1      842.51      884.27     33.31 o
  -1   4   1      385.53      402.08     22.21 o
   0   4   1       11.22       11.10      5.55 o
   1   4   1       20.39       12.29      3.18 o
   2   4   1        3.96        4.82      1.60 o
   3   4   1      109.79       95.35      5.79 o
   4   4   1       25.43       38.46      8.33 o
   5   4   1       39.04       43.22      9.12 o
   6   4   1       26.23       22.59      5.18 o
   7   4   1        8.61        7.58      4.76 o
   8   4   1        1.02        2.08      3.61 o
   9   4   1        6.13        3.54      4.00 o
  10   4   1        0.07       10.90      6.45 o
  -7   5   1       29.15       31.51      6.99 o
  -6   5   1       34.17       33.31      9.52 o
  -5   5   1       21.06       19.27      5.33 o
  -4   5   1       19.54       13.13      4.56 o
  -3   5   1       91.56       87.63     11.89 o
  -2   5   1       96.29       75.74     11.50 o
  -1   5   1      252.28      275.98     20.62 o
   0   5   1      294.21      281.54     20.62 o
   1   5   1      166.61      155.83     15.07 o
   2   5   1       19.16       19.77      5.35 o
   3   5   1      144.15      150.28      7.69 o
   4   5   1        0.76        0.00      4.36 o
   5   5   1        0.30        6.74      4.76 o
   6   5   1       31.97       27.76      8.73 o
   7   5   1        6.40        5.95      3.97 o
   8   5   1        0.04        0.00      5.55 o
   9   5   1        1.62        3.18      3.97 o
  -6   6   1        9.36       13.48      6.74 o
  -5   6   1        2.96       14.11      5.59 o
  -4   6   1        6.69        9.12      6.15 o
  -3   6   1       16.76       17.84      7.93 o
  -2   6   1       22.39       23.00      7.53 o
  -1   6   1        0.51        5.95      5.55 o
   0   6   1       74.27       51.94      9.92 o
   1   6   1        0.02        0.00      5.95 o
   2   6   1       39.40       36.72      4.98 o
   3   6   1        2.30        3.37      2.52 o
   4   6   1        3.32        0.79      4.36 o
   5   6   1        3.26        3.18      5.16 o
   6   6   1        4.62        3.97      4.76 o
   7   6   1       13.73       19.03      8.73 o
   8   6   1       11.13        5.16      4.76 o
   9   6   1       12.01       21.41      9.12 o
  -5   7   1        0.23        4.76      5.95 o
  -4   7   1        1.83       10.02      4.57 o
  -3   7   1        8.70       20.62      7.53 o
  -2   7   1        0.21        1.19      5.55 o
  -1   7   1        0.02        0.00      5.55 o
   0   7   1       18.72       17.45      5.95 o
   1   7   1       58.41       62.44      7.09 o
   2   7   1        3.64        6.52      2.86 o
   3   7   1        1.77        0.19      2.93 o
   4   7   1      328.73      339.83     28.55 o
   5   7   1      110.81      107.46     17.45 o
   6   7   1        5.21        5.95      6.74 o
   7   7   1       61.08       69.40     15.47 o
   8   7   1       40.17       40.44     11.50 o
  -3   8   1        0.84        0.00      5.55 o
  -2   8   1        0.04        3.18      4.76 o
  -1   8   1        1.92        0.79      4.76 o
   0   8   1        8.57       11.89      7.93 o
   1   8   1       18.25       21.02      7.93 o
   2   8   1       11.24       11.89      6.74 o
   3   8   1        4.59        2.78      4.36 o
   4   8   1        1.77        0.00      7.93 o
   5   8   1        0.52       11.89      5.55 o
   6   8   1        4.09        0.00      5.16 o
   7   8   1       36.29       42.83     13.48 o
   8   8   1       30.37       41.64     13.88 o
  -2   9   1       31.94       36.88     11.50 o
  -1   9   1       14.21        9.52      7.93 o
   0   9   1        1.19        0.00      5.55 o
   1   9   1        3.91        0.00      4.36 o
   2   9   1        0.00        7.13      8.33 o
   3   9   1        2.29        3.97      5.55 o
   4   9   1        0.00        1.58      6.34 o
   5   9   1        0.00        0.79      6.34 o
   6   9   1        8.30       12.29      8.73 o
   1  10   1       17.47       21.41      9.92 o
   2  10   1        4.28        5.16      8.73 o
   3  10   1        1.20        5.55      7.93 o
   4  10   1        0.09        0.00      8.33 o
  -6  -9   2        0.21       13.88      8.73 o
  -5  -9   2        6.73       11.10      7.93 o
  -4  -9   2       28.04       19.43      8.73 o
  -3  -9   2        5.68        9.92      7.13 o
  -2  -9   2        0.90        9.12      8.33 o
  -1  -9   2       19.35       13.08      7.93 o
   0  -9   2        2.16        0.00      7.13 o
   1  -9   2        1.61        2.78      4.76 o
  -7  -8   2        0.35        0.00      8.33 o
  -6  -8   2        0.16        3.97      6.74 o
  -5  -8   2        5.55        7.53      7.93 o
  -4  -8   2        6.36        6.74      5.55 o
  -3  -8   2        7.21        2.38      4.76 o
  -2  -8   2        0.07        0.00      5.55 o
  -1  -8   2       47.24       51.15     12.29 o
   0  -8   2       10.96       16.26      7.93 o
   1  -8   2        6.62       15.47      8.73 o
   2  -8   2        0.02        0.00      5.55 o
   3  -8   2       21.02       15.07      8.33 o
  -8  -7   2        4.37        2.78      5.55 o
  -7  -7   2        1.73        0.00      4.36 o
  -6  -7   2        8.05        7.53      8.33 o
  -5  -7   2        0.04       14.67      8.33 o
  -4  -7   2        0.04        0.00      5.95 o
  -3  -7   2        4.73        3.18      4.76 o
  -2  -7   2        5.69        0.00      4.76 o
  -1  -7   2       11.06        1.58      3.97 o
   0  -7   2      298.76      307.31     25.38 o
   1  -7   2       27.75       22.60      7.93 o
   2  -7   2       47.95       54.40      8.27 o
   3  -7   2       99.77       96.53     11.10 o
   4  -7   2       11.96       18.63      8.73 o
  -9  -6   2        0.31       14.28      8.73 o
  -8  -6   2        3.34        9.52      6.34 o
  -7  -6   2        0.93        2.78      7.13 o
  -6  -6   2       84.15       76.14     14.67 o
  -5  -6   2        1.79        0.00      3.57 o
  -4  -6   2       40.37       39.26      9.92 o
  -3  -6   2        2.88        3.57      4.36 o
  -2  -6   2        0.31        4.76      5.16 o
  -1  -6   2        7.26        8.33      4.36 o
   0  -6   2        0.17        0.00      3.57 o
   1  -6   2       66.52       78.91     11.89 o
   2  -6   2        3.48        8.33      4.18 o
   3  -6   2      271.75      295.77     17.52 o
   4  -6   2        0.15        0.40      5.16 o
   5  -6   2      129.27      129.27     19.83 o
   6  -6   2        4.75        2.38      6.34 o
  -9  -5   2        1.10        5.55      7.53 o
  -8  -5   2        9.38       13.88      6.34 o
  -7  -5   2       38.15       32.91      9.12 o
  -6  -5   2      173.18      189.14     21.41 o
  -5  -5   2       77.42       83.67     14.28 o
  -4  -5   2        7.09        1.19      4.76 o
  -3  -5   2       14.41       19.59      3.66 o
  -2  -5   2        2.23        1.58      3.57 o
  -1  -5   2      175.24      183.99     16.65 o
   0  -5   2        1.53        0.00      4.36 o
   1  -5   2        8.50        7.31      5.75 o
   2  -5   2       15.18       13.37      2.14 o
   3  -5   2        7.85        0.84      3.33 o
   4  -5   2        1.72        5.16      5.55 o
   5  -5   2       41.77       49.96     12.29 o
   6  -5   2       28.87       44.01     11.89 o
   7  -5   2       36.72       49.17     13.48 o
  -9  -4   2        0.26        4.36      4.36 o
  -8  -4   2        0.69        0.00      5.95 o
  -7  -4   2        0.65        0.00      5.95 o
  -6  -4   2        7.43        4.36      5.55 o
  -5  -4   2      272.31      290.26     23.79 o
  -4  -4   2        4.55        7.13      5.55 o
  -3  -4   2      295.41      290.33     12.16 o
  -2  -4   2      487.65      453.86     13.08 o
  -1  -4   2       58.83       51.15      8.33 o
   0  -4   2       13.09       10.71      3.57 o
   1  -4   2       25.85       27.80      2.51 o
   2  -4   2        1.09        1.80      1.54 o
   3  -4   2        4.36        1.97      2.06 o
   4  -4   2       17.35       18.69      3.56 o
   5  -4   2      649.11      634.39     36.68 o
   6  -4   2      276.51      254.97     25.38 o
   7  -4   2       50.09       57.49     12.69 o
 -10  -3   2        2.43        4.36      5.95 o
  -9  -3   2        2.87        0.79      5.16 o
  -8  -3   2        3.18        0.00      4.76 o
  -7  -3   2       13.31       12.31      3.89 o
  -6  -3   2       50.56       54.90      5.76 o
  -5  -3   2      131.14      134.83      8.51 o
  -4  -3   2      580.29      603.13     29.74 o
  -3  -3   2      366.89      362.83     21.81 o
  -2  -3   2        3.68        4.36      3.57 o
  -1  -3   2     1543.51     1564.17     59.28 o
   0  -3   2        0.02        0.40      1.96 o
   1  -3   2      315.72      314.76      6.91 o
   2  -3   2        3.59        1.61      1.03 o
   3  -3   2      145.03      157.92      5.92 o
   4  -3   2       30.20       37.25      3.64 o
   5  -3   2      141.19      141.47      7.13 o
   6  -3   2        0.43       11.89      6.74 o
   7  -3   2        2.60        1.58      3.57 o
   8  -3   2       35.41       47.19     11.89 o
 -10  -2   2        0.16        0.00      2.78 o
  -9  -2   2        5.42       11.21      4.86 o
  -8  -2   2       45.61       47.37      8.12 o
  -7  -2   2       11.17        3.33      2.76 o
  -6  -2   2        0.05        0.00      1.11 o
  -5  -2   2      301.23      312.86      8.97 o
  -4  -2   2        1.28        0.70      1.22 o
  -3  -2   2      228.25      258.23     10.95 o
  -2  -2   2     1267.63     1261.86     22.38 o
  -1  -2   2    43657.40    38720.79    919.16 o
   0  -2   2     3717.48     3723.23     27.37 o
   1  -2   2      841.94      870.63     14.60 o
   2  -2   2       66.49       66.79      3.12 o
   3  -2   2      944.77      968.43     11.64 o
   4  -2   2       78.27       72.18      4.33 o
   5  -2   2        8.14       10.08      1.93 o
   6  -2   2       15.82       16.09      2.55 o
   7  -2   2       37.08       33.31      8.33 o
   8  -2   2        0.15        0.40      3.57 o
  -9  -1   2        2.58        1.00      5.42 o
  -8  -1   2        0.20        3.07      3.22 o
  -7  -1   2      321.64      338.87     19.09 o
  -6  -1   2       47.47       44.47      3.26 o
  -5  -1   2       48.19       43.71      2.83 o
  -4  -1   2      326.11      333.01      6.88 o
  -3  -1   2      414.90      411.49      9.76 o
  -2  -1   2      385.01      397.82      8.46 o
  -1  -1   2      720.72      676.54     11.90 o
   0  -1   2      282.89      315.40      8.00 o
   1  -1   2     1345.16     1404.66     14.68 o
   2  -1   2     1283.84     1305.12     22.07 o
   3  -1   2      311.35      295.04      9.21 o
   4  -1   2       30.81       33.24      2.71 o
   5  -1   2        0.14        1.60      1.31 o
   6  -1   2        1.65        3.20      4.56 o
   7  -1   2        1.54        0.00      2.78 o
   8  -1   2        0.25        7.13      5.55 o
   9  -1   2        1.62        6.74      7.13 o
  -9   0   2       45.75       56.18      9.14 o
  -8   0   2      280.61      273.92     18.28 o
  -7   0   2     1477.99     1502.28     25.25 o
  -6   0   2        4.86        4.03      3.25 o
  -5   0   2       92.32       86.71      5.55 o
  -4   0   2      180.31      190.77      6.98 o
  -3   0   2      289.91      270.47     11.21 o
  -2   0   2      556.09      516.66      8.52 o
  -1   0   2      730.29      681.24     18.24 o
   0   0   2      564.72      532.67     12.49 o
   1   0   2     2525.60     2422.05     24.22 o
   2   0   2      452.81      399.13     11.91 o
   3   0   2     1268.04     1372.01     16.30 o
   4   0   2       19.36       20.89      2.36 o
   5   0   2        0.09        0.00      1.04 o
   6   0   2        1.60        4.61      1.98 o
   7   0   2       25.44       27.54      4.56 o
   8   0   2        4.40        1.67      3.37 o
   9   0   2       30.08       13.48      7.13 o
  -9   1   2       44.60       63.04     15.47 o
  -8   1   2        6.05        8.75      4.18 o
  -7   1   2       20.92       17.31      3.27 o
  -6   1   2       10.51       10.08      2.55 o
  -5   1   2       34.22       26.80      4.35 o
  -4   1   2      266.04      253.92      8.80 o
  -3   1   2       28.12       29.80      3.66 o
  -2   1   2       91.51       86.54      5.74 o
  -1   1   2     1372.63     1293.49     13.57 o
   0   1   2      267.47      256.95     11.10 o
   1   1   2     1280.24     1306.34     15.93 o
   2   1   2      124.57      125.24      5.32 o
   3   1   2      477.52      488.82      8.30 o
   4   1   2     2140.84     2291.07     24.47 o
   5   1   2      144.80      192.74      8.02 o
   6   1   2       39.85       42.13      5.18 o
   7   1   2       36.06       31.05      4.46 o
   8   1   2        6.51        2.79      2.99 o
   9   1   2        0.10        0.00      4.76 o
  -9   2   2        1.55       10.71      7.53 o
  -8   2   2        9.45       10.78      4.38 o
  -7   2   2       72.01       66.58      6.25 o
  -6   2   2       19.72       24.60      3.74 o
  -5   2   2      810.94      798.95     21.61 o
  -4   2   2       11.19       12.16      2.23 o
  -3   2   2      599.13      598.66     11.14 o
  -2   2   2      279.50      280.81     11.50 o
  -1   2   2      153.10      145.93     11.10 o
   0   2   2      217.15      202.23     12.29 o
   1   2   2      138.47      141.00      5.35 o
   2   2   2     1250.69     1250.36     14.31 o
   3   2   2      201.27      192.49      5.76 o
   4   2   2      647.11      664.59     12.92 o
   5   2   2       26.23       20.51      3.09 o
   6   2   2       11.36       11.51      3.01 o
   7   2   2       47.14       49.43      5.45 o
   8   2   2       30.68       33.60      5.94 o
   9   2   2       10.80        6.34      6.74 o
  10   2   2        0.09        1.19      5.16 o
  -8   3   2        0.86        9.12      7.53 o
  -7   3   2       58.59       62.09      6.73 o
  -6   3   2       13.16       10.41      3.21 o
  -5   3   2      187.85      184.30      9.98 o
  -4   3   2      329.69      353.86     15.39 o
  -3   3   2      115.23      130.35      7.48 o
  -2   3   2     3041.04     3343.56     60.67 o
  -1   3   2      254.43      268.06     16.65 o
   0   3   2        3.54        9.92      3.97 o
   1   3   2      224.34      215.96      6.09 o
   2   3   2      181.06      154.08      8.52 o
   3   3   2        3.07        2.18      2.04 o
   4   3   2       14.25       11.88      2.59 o
   5   3   2       61.59       58.79      6.71 o
   6   3   2       74.84       79.43      8.10 o
   7   3   2       22.71       18.52      4.74 o
   8   3   2       19.49       18.54      5.05 o
   9   3   2      157.25      142.46     13.53 o
  10   3   2        9.81        0.79      5.95 o
  -7   4   2        5.53        8.73      4.36 o
  -6   4   2        9.19        9.86      3.17 o
  -5   4   2       89.80       92.26      9.20 o
  -4   4   2       75.39       84.61      6.89 o
  -3   4   2        0.73        4.20      2.64 o
  -2   4   2      360.89      370.36     23.00 o
  -1   4   2      544.48      582.90     28.15 o
   0   4   2       59.06       75.34     10.31 o
   1   4   2        0.04        0.79      3.18 o
   2   4   2      133.98      144.61      6.24 o
   3   4   2       95.21       92.00      7.56 o
   4   4   2        0.06        1.88      4.16 o
   5   4   2       31.03       31.56      5.02 o
   6   4   2      108.12      113.18     10.08 o
   7   4   2        2.46        3.19      3.77 o
   8   4   2       32.85       36.32      7.34 o
   9   4   2       35.00       30.40      6.86 o
  -7   5   2        7.05        0.00      7.13 o
  -6   5   2       52.87       63.14      7.06 o
  -5   5   2        5.34        4.83      2.38 o
  -4   5   2        8.59       13.48      5.16 o
  -3   5   2        0.25        5.55      5.55 o
  -2   5   2       47.18       39.65      7.53 o
  -1   5   2       25.65       33.31      9.12 o
   0   5   2       26.23       31.33      7.93 o
   1   5   2      130.75      137.20     14.67 o
   2   5   2      406.08      433.17     11.70 o
   3   5   2      484.49      481.59     13.51 o
   4   5   2       21.02       22.23      4.77 o
   5   5   2       13.54       15.86      6.74 o
   6   5   2       85.14       72.17     12.69 o
   7   5   2        0.54        2.78      4.76 o
   8   5   2        5.29       10.71      5.95 o
   9   5   2        4.01        9.12      6.34 o
  -6   6   2        5.38        6.73      4.62 o
  -5   6   2       15.42       11.85      4.33 o
  -4   6   2        0.50        0.00      5.55 o
  -3   6   2       10.22       17.21      8.92 o
  -2   6   2       59.13       72.17     13.48 o
  -1   6   2        1.88        5.95      4.76 o
   0   6   2       50.46       36.48      8.73 o
   1   6   2        0.14        1.19      4.36 o
   2   6   2      185.87      200.79      8.57 o
   3   6   2       95.75       96.76      6.45 o
   4   6   2       23.73       25.06      5.14 o
   5   6   2       28.59       28.15      7.93 o
   6   6   2      168.53      178.04     20.62 o
   7   6   2        8.29        7.93      6.74 o
   8   6   2        2.49        1.98      4.36 o
   9   6   2        1.34       11.10      7.13 o
  -5   7   2        0.93        1.44      4.46 o
  -4   7   2       42.30       43.22     11.50 o
  -3   7   2       11.27       18.63      9.52 o
  -2   7   2        2.72        0.00      5.16 o
  -1   7   2        3.33        6.34      4.36 o
   0   7   2        0.10        3.18      5.16 o
   1   7   2        0.30        0.00      7.13 o
   2   7   2        0.36        7.69      3.96 o
   3   7   2      134.44      133.37     10.76 o
   4   7   2       33.68       30.00      5.71 o
   5   7   2       70.14       74.95     14.67 o
   6   7   2        0.83        6.34      5.95 o
   7   7   2        5.03       17.05      9.12 o
   8   7   2      119.88      125.31     20.62 o
  -3   8   2       11.57        9.12      7.53 o
  -2   8   2        0.02        0.00      6.74 o
  -1   8   2        0.01        0.00      7.53 o
   0   8   2        2.55        9.52      5.55 o
   1   8   2       15.50       25.38     11.10 o
   2   8   2       11.95        6.34      6.74 o
   3   8   2        1.47        4.57      2.93 o
   4   8   2       13.42       13.27      4.56 o
   5   8   2        0.00        0.00      7.93 o
   6   8   2       20.93       28.55     11.10 o
   7   8   2       69.67       74.95     16.26 o
   8   8   2      170.37      168.13     24.58 o
  -2   9   2       58.25       59.88     14.67 o
  -1   9   2       57.28       61.06     13.48 o
   0   9   2        0.43       11.89      7.13 o
   1   9   2       13.43       19.43      9.12 o
   2   9   2       19.84       27.36     11.10 o
   3   9   2        9.37       19.43      9.52 o
   4   9   2        0.01        0.00      6.74 o
   5   9   2        1.18        0.00      7.53 o
   6   9   2       11.41       16.26      9.12 o
   1  10   2       82.19       70.19     17.05 o
   2  10   2       90.12      141.96     23.39 o
   3  10   2        1.22        8.73      5.95 o
   4  10   2        0.00       10.31      7.13 o
  -5  -9   3        3.29        0.00      5.55 o
  -4  -9   3        2.57        2.38      7.93 o
  -3  -9   3        1.45        2.38      7.93 o
  -2  -9   3       36.47       37.67     11.50 o
  -1  -9   3       15.82       18.24      8.73 o
   0  -9   3        0.09        0.00      5.95 o
   1  -9   3        6.80        9.98      4.76 o
  -7  -8   3        0.02        0.00      8.73 o
  -6  -8   3        0.03       13.88      9.12 o
  -5  -8   3        2.98        8.73      6.74 o
  -4  -8   3        0.92        0.00      5.95 o
  -3  -8   3        2.16       11.89      7.93 o
  -2  -8   3        1.93        0.00      4.36 o
  -1  -8   3       36.92       24.18      8.73 o
   0  -8   3       57.06       56.70     11.89 o
   1  -8   3        9.58        7.43      4.90 o
   2  -8   3       23.40       32.12     11.10 o
   3  -8   3       69.76       79.71     17.05 o
  -8  -7   3        4.83       14.67      9.12 o
  -7  -7   3        0.28        8.33      7.93 o
  -6  -7   3        2.08       10.31      7.93 o
  -5  -7   3        8.87        6.74      6.74 o
  -4  -7   3        3.58        7.13      6.74 o
  -3  -7   3       17.64       18.24      7.13 o
  -2  -7   3        3.95        5.95      5.16 o
  -1  -7   3       65.03       72.56     13.08 o
   0  -7   3       41.70       59.88     11.89 o
   1  -7   3       14.13       23.57      6.01 o
   2  -7   3        1.66        3.41      3.77 o
   3  -7   3        8.84       17.45      9.92 o
   4  -7   3       13.87        9.92      7.53 o
  -9  -6   3        0.01        7.13      7.53 o
  -8  -6   3        0.79        6.34      7.53 o
  -7  -6   3       93.16       95.96     17.45 o
  -6  -6   3        8.47        8.73      5.16 o
  -5  -6   3        5.89        5.16      4.36 o
  -4  -6   3        1.78        0.00      5.16 o
  -3  -6   3       25.31       25.38      7.53 o
  -2  -6   3       28.52       17.05      6.74 o
  -1  -6   3       48.89       51.15      9.92 o
   0  -6   3        0.60        0.00      4.36 o
   1  -6   3        0.00        0.00      3.36 o
   2  -6   3        8.80        6.12      3.50 o
   3  -6   3      196.13      217.03     14.94 o
   4  -6   3      635.98      618.59     42.43 o
   5  -6   3        0.16        1.19      5.55 o
  -9  -5   3        2.45        7.34      4.77 o
  -8  -5   3        1.94       19.03      7.93 o
  -7  -5   3        6.60        3.97      4.76 o
  -6  -5   3      178.42      170.90     21.02 o
  -5  -5   3       14.32       20.62      7.93 o
  -4  -5   3       28.15       24.99      7.53 o
  -3  -5   3      156.78      154.59      8.82 o
  -2  -5   3       13.29       13.48      5.16 o
  -1  -5   3      413.14      445.30     26.17 o
   0  -5   3       66.28       63.45      9.52 o
   1  -5   3        9.80       11.49      4.16 o
   2  -5   3        0.60        2.78      2.52 o
   3  -5   3       27.80       27.82      4.85 o
   4  -5   3      116.27      109.44     17.05 o
   5  -5   3        0.00        0.00      4.76 o
   6  -5   3        1.08        0.00      4.36 o
  -9  -4   3        4.43        0.79      4.36 o
  -8  -4   3       12.01       20.69      6.09 o
  -7  -4   3        1.23        6.34      5.95 o
  -6  -4   3      163.95      151.88     19.03 o
  -5  -4   3       62.19       65.43     12.29 o
  -4  -4   3       47.04       60.67     11.10 o
  -3  -4   3     1332.23     1340.66     49.77 o
  -2  -4   3     1774.55     1773.81     24.22 o
  -1  -4   3      863.41      866.82     32.52 o
   0  -4   3       34.57       36.09      7.13 o
   1  -4   3       25.05       26.32      3.78 o
   2  -4   3      181.32      182.66      6.07 o
   3  -4   3        0.00        1.51      1.44 o
   4  -4   3       40.06       39.09      4.28 o
   5  -4   3       20.72       31.33      9.52 o
   6  -4   3       37.96       25.78      8.73 o
   7  -4   3        2.02       14.67      7.53 o
  -9  -3   3        0.44        2.78      5.16 o
  -8  -3   3        0.00        0.00      6.34 o
  -7  -3   3       64.87       66.62     12.29 o
  -6  -3   3        2.44        6.34      5.95 o
  -5  -3   3       20.47       15.07      4.36 o
  -4  -3   3      164.83      160.59     16.26 o
  -3  -3   3      104.55      118.96     13.08 o
  -2  -3   3      134.23      144.34     13.08 o
  -1  -3   3       98.52       94.87      8.33 o
   0  -3   3        1.24        1.37      1.72 o
   1  -3   3     1139.55     1109.72     15.81 o
   2  -3   3      221.40      207.08      5.65 o
   3  -3   3        0.80        0.39      1.13 o
   4  -3   3       49.40       49.64      3.09 o
   5  -3   3        2.50        0.51      2.21 o
   6  -3   3        5.34        8.65      3.42 o
   7  -3   3        3.32        7.53      5.95 o
   8  -3   3       25.33       43.22     12.29 o
  -9  -2   3       31.83       26.17      9.92 o
  -8  -2   3        2.65        9.52      6.34 o
  -7  -2   3       55.49       63.85     12.69 o
  -6  -2   3       55.37       44.27      4.80 o
  -5  -2   3        5.17        4.84      1.26 o
  -4  -2   3        2.61        2.29      2.18 o
  -3  -2   3        4.01        1.34      2.04 o
  -2  -2   3     1885.72     1898.88     24.00 o
  -1  -2   3      812.39      806.20     14.18 o
   0  -2   3     1504.34     1522.70     18.35 o
   1  -2   3      231.52      228.99      5.43 o
   2  -2   3      146.74      150.32      4.04 o
   3  -2   3      841.57      878.02     15.68 o
   4  -2   3        1.96        2.44      1.61 o
   5  -2   3       18.87       16.58      1.76 o
   6  -2   3       19.41       13.99      4.76 o
   7  -2   3        1.51        0.00      3.57 o
   8  -2   3       10.42        5.16      4.36 o
  -9  -1   3        4.41        4.42      9.32 o
  -8  -1   3       25.40       32.54      7.27 o
  -7  -1   3      127.42      150.70     13.31 o
  -6  -1   3        7.98       12.51      4.29 o
  -5  -1   3       19.40       20.23      5.95 o
  -4  -1   3       31.41       29.34      6.74 o
  -3  -1   3      137.11      139.58     12.29 o
  -2  -1   3        7.46        7.14      2.24 o
  -1  -1   3      845.48      899.54     11.07 o
   0  -1   3      737.51      694.70      9.25 o
   1  -1   3      629.60      610.30      6.33 o
   2  -1   3     1476.23     1485.67     24.73 o
   3  -1   3      648.89      664.19     28.15 o
   4  -1   3      178.47      177.34      6.84 o
   5  -1   3       13.86       10.92      1.91 o
   6  -1   3        0.69        0.00      2.58 o
   7  -1   3        4.67        0.79      3.18 o
   8  -1   3        0.31        0.40      3.57 o
   9  -1   3        0.23        5.16      3.57 o
  -9   0   3        5.97        4.29      3.51 o
  -8   0   3      103.98       99.94     11.04 o
  -7   0   3      939.01      921.22     31.95 o
  -6   0   3      293.16      288.06      8.24 o
  -5   0   3       56.16       50.85      6.71 o
  -4   0   3      135.17      144.34     13.88 o
  -3   0   3      222.95      231.87      7.60 o
  -2   0   3      133.13      120.07      7.27 o
  -1   0   3      325.29      316.94      6.49 o
   0   0   3      439.97      444.56     10.38 o
   1   0   3      775.98      738.69      9.64 o
   2   0   3      791.94      716.86     13.66 o
   3   0   3      510.45      476.80     12.58 o
   4   0   3      997.72     1140.09     14.18 o
   5   0   3        1.42        2.43      1.16 o
   6   0   3       22.02       28.69      6.34 o
   7   0   3      100.04       90.81     13.48 o
   8   0   3       34.92       20.23      7.53 o
   9   0   3        2.44        3.26      3.43 o
  -9   1   3        0.61        3.77      9.12 o
  -8   1   3        1.49        1.95      4.33 o
  -7   1   3      232.75      225.40     16.20 o
  -6   1   3      377.93      392.76     12.34 o
  -5   1   3        5.50        7.00      1.94 o
  -4   1   3      167.12      192.68      7.26 o
  -3   1   3      187.49      196.73     13.28 o
  -2   1   3      431.88      416.55     10.45 o
  -1   1   3       47.67       34.07      6.55 o
   0   1   3     1221.51     1157.08     26.97 o
   1   1   3        0.54        0.00      2.27 o
   2   1   3      249.91      253.41      6.31 o
   3   1   3      300.54      291.03      7.05 o
   4   1   3        5.11        4.11      2.58 o
   5   1   3       40.20       37.65      3.57 o
   6   1   3        0.43        0.00      2.04 o
   7   1   3        1.93        0.17      2.19 o
   8   1   3        2.90        2.91      5.55 o
   9   1   3       50.65       44.70      7.90 o
  -8   2   3       37.40       46.81     13.68 o
  -7   2   3        4.81        7.48      4.38 o
  -6   2   3      306.43      324.13     12.70 o
  -5   2   3      490.86      504.55     14.90 o
  -4   2   3       10.91        6.56      2.29 o
  -3   2   3      383.66      443.35     15.92 o
  -2   2   3     1869.95     1798.60     27.90 o
  -1   2   3       81.25       76.53      8.73 o
   0   2   3      420.47      426.28     19.03 o
   1   2   3      531.65      499.24     20.23 o
   2   2   3       39.24       45.56      3.72 o
   3   2   3      111.16      106.87      5.04 o
   4   2   3        3.50        2.10      1.48 o
   5   2   3       13.34       13.94      3.00 o
   6   2   3        7.26        7.20      3.10 o
   7   2   3        0.78        1.66      2.18 o
   8   2   3        4.23        5.95      3.03 o
   9   2   3        3.53        0.00      5.16 o
  -8   3   3       28.39       30.13     10.31 o
  -7   3   3       75.21       79.85     10.45 o
  -6   3   3      124.41      127.10      8.80 o
  -5   3   3       39.30       42.13      5.00 o
  -4   3   3       81.14       84.03      5.71 o
  -3   3   3      171.46      168.72     10.33 o
  -2   3   3      172.37      192.71      9.52 o
  -1   3   3      467.01      508.64     12.54 o
   0   3   3       42.55       45.20      7.53 o
   1   3   3      290.70      256.72     11.63 o
   2   3   3      359.27      367.41      9.52 o
   3   3   3        2.38        0.00      1.71 o
   4   3   3       96.57       92.39      6.16 o
   5   3   3        0.17        1.76      4.34 o
   6   3   3        0.72        0.00      2.19 o
   7   3   3        0.45        0.00      5.16 o
   8   3   3       32.48       31.08      6.08 o
   9   3   3       43.92       51.55     13.48 o
  -7   4   3       24.31       40.42      7.51 o
  -6   4   3        3.75        3.94      3.09 o
  -5   4   3       52.49       47.12      5.52 o
  -4   4   3       59.57       59.73      5.17 o
  -3   4   3       45.89       67.54      7.04 o
  -2   4   3        4.15       14.67      6.74 o
  -1   4   3      488.33      488.92     26.57 o
   0   4   3       79.81       69.40      9.92 o
   1   4   3       84.74       74.15     10.71 o
   2   4   3       31.73       36.88      6.74 o
   3   4   3        3.52        5.00      2.78 o
   4   4   3       17.47       18.04      2.64 o
   5   4   3        3.37        2.68      2.20 o
   6   4   3       98.91       95.43      9.36 o
   7   4   3       13.39       20.05      5.75 o
   8   4   3       53.05       44.06      7.43 o
   9   4   3        0.08        3.97      8.92 o
  -7   5   3       31.69       41.24     10.71 o
  -6   5   3        6.21        4.15      4.16 o
  -5   5   3        0.02        0.66      2.84 o
  -4   5   3       11.28        7.90      3.51 o
  -3   5   3        0.58       11.89      7.13 o
  -2   5   3        0.07        0.00      4.36 o
  -1   5   3       58.43       61.06     11.10 o
   0   5   3       11.25       14.28      6.74 o
   1   5   3       68.58       59.99      6.34 o
   2   5   3      157.09      134.42     15.07 o
   3   5   3     1626.89     1701.21     36.49 o
   4   5   3      120.49      114.39      9.70 o
   5   5   3        0.43        1.79      2.80 o
   6   5   3      124.02      123.96     10.93 o
   7   5   3       56.80       57.64      8.40 o
   8   5   3        0.33        6.92      4.05 o
   9   5   3        4.14        6.36      9.12 o
  -6   6   3        0.69        2.38      3.97 o
  -5   6   3        2.04        7.03      2.66 o
  -4   6   3        6.36        7.41      3.89 o
  -3   6   3        1.58        5.95      5.16 o
  -2   6   3        1.49        4.76      3.97 o
  -1   6   3       14.84       31.33      9.12 o
   0   6   3        1.88        0.40      3.97 o
   1   6   3        0.01        0.00      5.16 o
   2   6   3       49.93       44.84      3.85 o
   3   6   3       30.79       42.83      8.92 o
   4   6   3        1.24        0.00      5.16 o
   5   6   3        8.26       12.93      3.96 o
   6   6   3       98.42      108.26     16.26 o
   7   6   3       35.82       46.39     11.89 o
   8   6   3       16.22       17.84      7.13 o
   9   6   3        4.50        3.97      5.95 o
  -5   7   3        0.00        2.39      4.33 o
  -4   7   3       32.30       29.75      9.32 o
  -3   7   3      137.55      129.67     19.43 o
  -2   7   3       32.95       22.60      9.12 o
  -1   7   3       10.12       16.65      9.12 o
   0   7   3       16.24       17.45      8.73 o
   1   7   3       12.73       15.47      5.95 o
   2   7   3        4.17        1.35     10.71 o
   3   7   3        1.08        2.87      3.61 o
   4   7   3       11.25        0.00      4.18 o
   5   7   3       13.26        8.27      5.16 o
   6   7   3       16.49        7.13      6.74 o
   7   7   3      144.73      126.89     19.83 o
   8   7   3       26.72       46.39     12.69 o
  -3   8   3        1.07        5.95      7.13 o
  -2   8   3        7.03        1.19      5.55 o
  -1   8   3        0.06        2.78      4.36 o
   0   8   3       41.14       36.88     11.10 o
   1   8   3       20.51       18.63      5.95 o
   2   8   3        3.46        4.32      3.72 o
   3   8   3        3.38        6.12      9.32 o
   4   8   3        5.77        7.62      3.77 o
   5   8   3       12.32       11.29      4.86 o
   6   8   3        6.67       10.31      7.53 o
   7   8   3        1.54        9.12      7.93 o
  -2   9   3        1.91        2.38      4.76 o
  -1   9   3       34.25       18.24      9.12 o
   0   9   3        4.01        0.00      5.95 o
   1   9   3      104.41      118.17     19.83 o
   2   9   3        1.82        0.00      5.16 o
   3   9   3       12.39       28.15     11.10 o
   4   9   3        6.71        0.40      4.36 o
   5   9   3        0.43       10.31      8.33 o
   6   9   3        0.42        0.00      9.12 o
   2  10   3      300.23      337.44     35.29 o
   3  10   3       97.32      109.44     20.23 o
  -5  -9   4        1.29        9.52      7.93 o
  -4  -9   4        1.87        5.16      4.76 o
  -3  -9   4        0.24        0.79      7.13 o
  -2  -9   4        1.51       11.89      7.13 o
  -1  -9   4       68.19       70.58     14.67 o
   0  -9   4       10.39        4.47      3.89 o
  -7  -8   4       19.67       31.33     12.29 o
  -6  -8   4        0.83        1.98      4.76 o
  -5  -8   4        0.13        6.74      6.34 o
  -4  -8   4        0.84        1.58      4.76 o
  -3  -8   4        0.02        0.79      5.95 o
  -2  -8   4        7.88        3.18      3.97 o
  -1  -8   4        0.78        1.98      4.36 o
   0  -8   4        9.62       30.59      7.14 o
   1  -8   4        3.07        4.54      3.49 o
   2  -8   4       88.04       80.50     16.65 o
  -8  -7   4       28.99       20.23      7.53 o
  -7  -7   4       33.75       23.39      9.52 o
  -6  -7   4        5.53        6.74      3.97 o
  -5  -7   4       27.42       25.38     10.71 o
  -4  -7   4        0.65        6.74      5.55 o
  -3  -7   4        2.95        0.00      4.36 o
  -2  -7   4        0.03        0.00      5.95 o
  -1  -7   4       36.22       47.59     10.71 o
   0  -7   4        0.07        5.45      3.15 o
   1  -7   4        5.80        3.78      3.22 o
   2  -7   4       17.49       11.20     13.48 o
   3  -7   4        3.18        3.18      6.74 o
   4  -7   4        9.63       11.10      8.33 o
  -8  -6   4        8.76       16.26      9.52 o
  -7  -6   4        0.00        0.00      7.13 o
  -6  -6   4       84.37       85.26     15.86 o
  -5  -6   4       12.01        9.92      8.33 o
  -4  -6   4       57.65       41.64     10.31 o
  -3  -6   4      129.77      141.17     17.84 o
  -2  -6   4       89.85       92.39     13.88 o
  -1  -6   4        7.82       15.07      6.74 o
   0  -6   4        0.50        8.28      4.62 o
   1  -6   4        1.94        0.47      4.36 o
   2  -6   4        1.69        1.50      3.15 o
   3  -6   4        1.81        0.79      5.95 o
   4  -6   4      240.85      233.56     26.97 o
   5  -6   4      150.19      143.15     21.81 o
  -9  -5   4        4.41        0.00      5.55 o
  -8  -5   4        1.37        2.24      3.89 o
  -7  -5   4        3.09        0.00      5.95 o
  -6  -5   4       18.47       24.99      8.73 o
  -5  -5   4      116.75      112.21     16.65 o
  -4  -5   4       15.74       24.58      8.33 o
  -3  -5   4       21.41       26.83      3.86 o
  -2  -5   4       94.66       80.53     10.31 o
  -1  -5   4       98.00      104.68     13.48 o
   0  -5   4       52.62       58.86      6.99 o
   1  -5   4        5.89        5.95      8.33 o
   2  -5   4       51.71       44.74      7.93 o
   3  -5   4       22.59       23.55      4.55 o
   4  -5   4       37.50       26.97      9.12 o
   5  -5   4        1.30        7.93      8.73 o
   6  -5   4        5.47       12.69      6.74 o
  -9  -4   4       11.44       11.10      7.53 o
  -8  -4   4        1.51        0.00      6.34 o
  -7  -4   4        3.58        8.06      4.29 o
  -6  -4   4        2.52        1.58      5.55 o
  -5  -4   4       90.11       97.15     15.07 o
  -4  -4   4        3.08        3.57      5.16 o
  -3  -4   4      119.12      124.91     15.07 o
  -2  -4   4     8175.35     7720.08    106.66 o
  -1  -4   4      652.86      653.99     21.15 o
   0  -4   4      117.90      111.84      8.92 o
   1  -4   4       47.06       50.74      5.01 o
   2  -4   4      156.77      161.56      6.72 o
   3  -4   4       16.39       19.80      2.24 o
   4  -4   4        0.59        1.46      2.84 o
   5  -4   4        0.97        0.96      3.30 o
   6  -4   4        2.63        2.38      5.95 o
   7  -4   4        2.79       17.84      9.52 o
  -9  -3   4        7.21        4.76      6.74 o
  -8  -3   4      122.88      120.55     18.63 o
  -7  -3   4       23.26       26.97      9.12 o
  -6  -3   4       58.16       59.32      8.73 o
  -5  -3   4        1.18        8.73      7.13 o
  -4  -3   4      156.53      180.82     17.45 o
  -3  -3   4        4.62        6.34      3.57 o
  -2  -3   4      110.73      132.98      8.64 o
  -1  -3   4        7.38        5.45      2.38 o
   0  -3   4       92.08       95.08      3.82 o
   1  -3   4      578.67      591.83     13.41 o
   2  -3   4       20.70       19.19      1.98 o
   3  -3   4       25.95       26.45      1.85 o
   4  -3   4        0.81        2.34      1.32 o
   5  -3   4        0.76        0.00      2.44 o
   6  -3   4        1.67        1.10      3.77 o
   7  -3   4        0.19        1.19      4.36 o
   8  -3   4        0.02        0.00      5.95 o
  -9  -2   4      129.48      125.31     19.83 o
  -8  -2   4      873.52      887.84     48.38 o
  -7  -2   4        7.93       16.65      8.33 o
  -6  -2   4       34.86       29.74      8.33 o
  -5  -2   4       55.08       37.28      8.33 o
  -4  -2   4       73.55       68.60      5.75 o
  -3  -2   4      101.59       98.74      4.76 o
  -2  -2   4      115.28      112.18      5.93 o
  -1  -2   4        6.53       11.92      2.13 o
   0  -2   4     1102.02     1098.94     16.82 o
   1  -2   4       96.94       83.04      3.64 o
   2  -2   4      459.86      438.03      5.82 o
   3  -2   4      244.93      272.42     21.02 o
   4  -2   4        4.29        5.16      5.16 o
   5  -2   4        1.17        9.92      6.34 o
   6  -2   4        9.81       12.60      9.92 o
   7  -2   4        2.53        5.95      5.55 o
   8  -2   4       43.84       35.68      9.92 o
  -9  -1   4        1.78        0.00      7.93 o
  -8  -1   4       11.04       15.86      8.33 o
  -7  -1   4       46.93       57.90     12.29 o
  -6  -1   4        3.57        9.12      5.55 o
  -5  -1   4       95.45      110.63     14.28 o
  -4  -1   4        4.76        7.13      3.57 o
  -3  -1   4       95.00       95.11      6.83 o
  -2  -1   4        1.77        1.30      0.99 o
  -1  -1   4       68.41       64.09      3.49 o
   0  -1   4     1043.17     1025.86     15.02 o
   1  -1   4       29.02       31.73      2.19 o
   2  -1   4       14.38       15.94      3.05 o
   3  -1   4     1435.09     1501.59     30.31 o
   4  -1   4      329.01      368.77     24.18 o
   5  -1   4        7.98       17.05      5.95 o
   6  -1   4       37.44       34.50      9.12 o
   7  -1   4        4.07        7.93      5.55 o
   8  -1   4        6.38        1.98      5.55 o
   9  -1   4        0.93        0.00      5.95 o
  -9   0   4        0.24        0.00      5.55 o
  -8   0   4       25.19       24.18      6.19 o
  -7   0   4        1.08        0.00      4.36 o
  -6   0   4      486.61      440.15     29.34 o
  -5   0   4       32.56       31.33      7.93 o
  -4   0   4      319.44      339.68     14.87 o
  -3   0   4       21.32       11.50      3.57 o
  -2   0   4       57.72       57.85      4.16 o
  -1   0   4       76.21       78.13      3.99 o
   0   0   4     2860.78     2798.04     24.40 o
   1   0   4       25.02       25.62      2.27 o
   2   0   4       46.40       47.40      2.02 o
   3   0   4      245.86      247.18      6.87 o
   4   0   4        2.20        3.10      1.11 o
   5   0   4      102.79      103.26      4.46 o
   6   0   4      102.40      104.37      6.66 o
   7   0   4       15.58       19.43      6.34 o
   8   0   4       10.54        3.97      4.76 o
   9   0   4        0.93        0.00      3.97 o
  -9   1   4        0.58        4.17      5.59 o
  -8   1   4       38.99       50.15      8.80 o
  -7   1   4       34.32       31.79     13.68 o
  -6   1   4       36.15       33.90      3.07 o
  -5   1   4      367.44      357.32      9.66 o
  -4   1   4       98.64      117.72      7.86 o
  -3   1   4     2909.68     3200.81     64.64 o
  -2   1   4      716.93      800.39     13.65 o
  -1   1   4       30.13       30.30      4.95 o
   0   1   4       18.59       17.02      2.36 o
   1   1   4      773.61      707.25     13.06 o
   2   1   4       42.79       42.33      2.97 o
   3   1   4      213.50      195.62      6.12 o
   4   1   4       74.38       70.28      3.35 o
   5   1   4        8.95       12.56      2.09 o
   6   1   4       14.23       18.24      6.34 o
   7   1   4       23.60       24.60      4.13 o
   8   1   4      324.93      292.24     25.78 o
   9   1   4        5.56        4.93      3.77 o
  -8   2   4        0.41        4.88      4.95 o
  -7   2   4        4.05        7.37      4.90 o
  -6   2   4       17.11       19.12      3.47 o
  -5   2   4       26.76       30.71      3.95 o
  -4   2   4        1.19        0.92      4.76 o
  -3   2   4      282.54      316.27     14.06 o
  -2   2   4      674.59      778.00     31.33 o
  -1   2   4      533.46      538.85     13.50 o
   0   2   4      600.04      633.30     17.10 o
   1   2   4      217.18      230.39     14.67 o
   2   2   4       71.84       69.02      4.78 o
   3   2   4        2.87        3.15      1.89 o
   4   2   4        2.15        2.28      1.57 o
   5   2   4      354.36      369.21     10.61 o
   6   2   4        0.04        0.00      2.38 o
   7   2   4        8.26        7.90      3.00 o
   8   2   4       96.55       89.03     10.64 o
   9   2   4       13.68       13.92      5.05 o
  -8   3   4        0.78        2.94      3.73 o
  -7   3   4        9.71        9.28      3.77 o
  -6   3   4        3.57        2.80      1.79 o
  -5   3   4       17.37       22.60      5.33 o
  -4   3   4       47.47       42.88      5.99 o
  -3   3   4      141.38      132.93      9.32 o
  -2   3   4        9.36        2.21      1.98 o
  -1   3   4       44.29       47.98      8.73 o
   0   3   4       14.82       18.24      5.55 o
   1   3   4     1657.76     1738.00     45.60 o
   2   3   4     3266.81     3398.28     60.27 o
   3   3   4       55.07       51.25      5.71 o
   4   3   4       27.42       27.58      4.46 o
   5   3   4       31.64       30.91      4.21 o
   6   3   4        0.05        0.00      2.65 o
   7   3   4        2.65        5.35      3.08 o
   8   3   4        7.49        6.94      3.37 o
   9   3   4        0.05        3.57      6.74 o
  -7   4   4        0.03        1.90      3.77 o
  -6   4   4       10.29       13.23      3.65 o
  -5   4   4        7.32        8.54      2.91 o
  -4   4   4        8.35        6.66      7.53 o
  -3   4   4      309.71      319.18     14.94 o
  -2   4   4        4.14        5.68      2.39 o
  -1   4   4       70.23       71.68      6.55 o
   0   4   4      125.79      122.53     13.48 o
   1   4   4       88.64      100.90     18.84 o
   2   4   4      417.26      421.52     24.18 o
   3   4   4      226.12      229.57      9.12 o
   4   4   4       73.97       80.81      6.06 o
   5   4   4      529.29      498.08     16.37 o
   6   4   4       17.78       20.03      4.62 o
   7   4   4        2.46        0.79      2.76 o
   8   4   4       15.06       12.11      4.74 o
   9   4   4        0.34        1.98      6.74 o
  -7   5   4       27.08       31.72     10.31 o
  -6   5   4        4.37        2.38      3.72 o
  -5   5   4       99.55       80.00     13.48 o
  -4   5   4       18.76       19.75      4.76 o
  -3   5   4        3.23        3.69      2.19 o
  -2   5   4       11.20       12.64      7.34 o
  -1   5   4        2.30        2.65      1.52 o
   0   5   4        0.93        4.18      4.03 o
   1   5   4        1.64        4.76      5.16 o
   2   5   4      119.87      120.94     14.67 o
   3   5   4       82.51       87.26      9.92 o
   4   5   4       84.47      104.73      9.95 o
   5   5   4        0.01        1.23      2.23 o
   6   5   4       88.44       89.50      7.91 o
   7   5   4      342.74      364.06     20.04 o
   8   5   4       20.10       12.87      4.57 o
   9   5   4       10.33       19.83      5.71 o
  -6   6   4        2.81        0.00      5.16 o
  -5   6   4       15.34       22.21      9.52 o
  -4   6   4       80.33       80.50     15.07 o
  -3   6   4        2.61        4.09      2.84 o
  -2   6   4       16.42       15.24      3.58 o
  -1   6   4        3.57        6.94      2.57 o
   0   6   4        5.48        5.16      5.95 o
   1   6   4       31.66       32.12      8.73 o
   2   6   4       11.71       19.43      7.13 o
   3   6   4        0.20        5.18      3.61 o
   4   6   4        0.79        0.00      6.74 o
   5   6   4       97.94       97.12     10.36 o
   6   6   4      137.47      147.79     13.45 o
   7   6   4      649.00      687.98     41.64 o
   8   6   4       43.66       39.26     11.10 o
   9   6   4        0.30        0.00      6.74 o
  -5   7   4        0.16        0.00      8.33 o
  -4   7   4       68.81       37.67     11.10 o
  -3   7   4      106.25       83.41     11.12 o
  -2   7   4       58.80       66.22     14.67 o
  -1   7   4       18.48       21.41      9.12 o
   0   7   4        2.31        9.92      6.74 o
   1   7   4       32.38       37.28      9.92 o
   2   7   4       93.71      109.44     15.86 o
   3   7   4       26.53       32.28      6.57 o
   4   7   4        3.06        0.00      3.97 o
   5   7   4       54.80       49.61      8.19 o
   6   7   4       48.79       48.78      8.12 o
   7   7   4       75.33       97.95     17.45 o
   8   7   4       26.77       26.57     10.31 o
  -3   8   4        7.60       10.71      9.52 o
  -2   8   4       37.91       23.39      9.52 o
  -1   8   4       39.20       34.10     10.71 o
   0   8   4      155.18      159.80     21.81 o
   1   8   4      363.29      383.45     32.91 o
   2   8   4        2.20        9.27      4.05 o
   3   8   4        0.51        7.93      4.38 o
   4   8   4        2.18        0.20      3.59 o
   5   8   4        2.56        4.44      3.57 o
   6   8   4       10.90        6.08      3.51 o
   7   8   4       41.02       48.38     13.88 o
  -1   9   4       45.82       49.57     13.48 o
   0   9   4      140.78      141.96     21.02 o
   1   9   4       13.07       19.83      8.33 o
   2   9   4       37.53       61.06     13.88 o
   3   9   4        3.06        1.58      6.74 o
   4   9   4        1.36        2.38      7.13 o
   5   9   4        0.61        3.57      6.74 o
   6   9   4        4.22       10.71      5.16 o
  -4  -9   5        2.83        0.00      5.16 o
  -3  -9   5        0.99        3.97      4.76 o
  -2  -9   5        1.27        5.39      5.59 o
  -1  -9   5        2.51        8.89     10.71 o
  -6  -8   5        5.39        0.00      7.53 o
  -5  -8   5        0.55        0.00      3.97 o
  -4  -8   5       18.47       11.50      7.93 o
  -3  -8   5        3.51       13.88      9.12 o
  -2  -8   5        0.47        9.50      5.24 o
  -1  -8   5        0.53        4.81      4.33 o
   0  -8   5        0.82        0.00      4.08 o
   1  -8   5        2.43        8.73      6.74 o
   2  -8   5       85.92      112.21     21.41 o
  -7  -7   5       33.52       47.19     13.48 o
  -6  -7   5       12.79       14.67      9.52 o
  -5  -7   5        0.25        0.00      5.16 o
  -4  -7   5       21.58       15.86      6.74 o
  -3  -7   5        5.42        3.97      7.13 o
  -2  -7   5       25.35       43.62     10.31 o
  -1  -7   5        0.41       13.08      5.33 o
   0  -7   5        0.32        1.85      3.33 o
   1  -7   5        9.25       15.67      4.98 o
   2  -7   5        2.31       28.15     11.10 o
   3  -7   5       44.21       53.53     14.28 o
   4  -7   5        0.49        0.00      8.33 o
  -8  -6   5        0.06        0.00      4.91 o
  -7  -6   5       23.04       18.63      9.52 o
  -6  -6   5        2.29       10.31      9.12 o
  -5  -6   5        0.39       14.28      8.33 o
  -4  -6   5      446.33      481.39     34.50 o
  -3  -6   5      623.08      579.33     36.48 o
  -2  -6   5      166.09      173.51     13.59 o
  -1  -6   5        1.05        0.10      2.93 o
   0  -6   5        0.08        0.00      2.76 o
   1  -6   5        5.27       10.65      3.89 o
   2  -6   5        0.70        5.55      3.57 o
   3  -6   5        9.68        5.95      6.34 o
   4  -6   5        3.13       11.89      7.13 o
   5  -6   5       14.78        2.38      4.36 o
  -9  -5   5        1.42       14.28      8.73 o
  -8  -5   5       21.62       21.81      9.52 o
  -7  -5   5        3.30        6.18      5.95 o
  -6  -5   5        7.65       15.86      7.93 o
  -5  -5   5       68.12       87.63     15.47 o
  -4  -5   5       14.70       25.78      7.93 o
  -3  -5   5       10.55        0.00      5.16 o
  -2  -5   5       74.24       74.80      4.42 o
  -1  -5   5        3.48        8.86      4.29 o
   0  -5   5      154.26      156.29      9.86 o
   1  -5   5       21.51       29.35      5.61 o
   2  -5   5        0.14        5.80      2.63 o
   3  -5   5        2.47        0.00      5.55 o
   4  -5   5        0.02        0.00      3.43 o
   5  -5   5        1.35       10.31      6.74 o
   6  -5   5        1.34        0.40      5.55 o
  -9  -4   5        0.70        0.00      5.95 o
  -8  -4   5       38.46       44.81     12.69 o
  -7  -4   5        8.91       16.65      6.74 o
  -6  -4   5        8.03       16.26      5.61 o
  -5  -4   5        2.82        0.23      6.94 o
  -4  -4   5       12.05       13.64      3.47 o
  -3  -4   5       77.57      113.69     38.86 o
  -2  -4   5       48.91       40.59      4.86 o
  -1  -4   5      403.33      437.52     17.79 o
   0  -4   5       52.92       56.02      6.43 o
   1  -4   5      101.79       86.96      6.63 o
   2  -4   5      199.16      199.09      7.52 o
   3  -4   5       16.82       17.95      3.21 o
   4  -4   5        0.26        9.16      4.55 o
   5  -4   5        6.83       10.04      4.95 o
   6  -4   5        0.00        0.00      3.18 o
   7  -4   5       16.61       26.17     10.31 o
  -9  -3   5       12.93       25.38      9.92 o
  -8  -3   5        0.49        2.38      5.95 o
  -7  -3   5       65.85       48.38     12.29 o
  -6  -3   5        3.66       11.50      5.95 o
  -5  -3   5        0.00        0.00      2.43 o
  -4  -3   5      115.41      112.58      6.96 o
  -3  -3   5       83.48       87.16      6.12 o
  -2  -3   5        0.33        0.43      1.75 o
  -1  -3   5       96.73       88.32      7.42 o
   0  -3   5      375.04      372.32      9.33 o
   1  -3   5      239.41      242.26      7.06 o
   2  -3   5      571.37      575.75     10.49 o
   3  -3   5       25.78       21.88      2.88 o
   4  -3   5       32.67       43.25      7.73 o
   5  -3   5        2.62        3.32      2.97 o
   6  -3   5        5.97       16.36      5.31 o
   7  -3   5        0.13        5.95      6.34 o
  -9  -2   5       13.78       10.31      5.16 o
  -8  -2   5      358.16      354.10     31.72 o
  -7  -2   5      102.84      113.02     17.05 o
  -6  -2   5       19.84       27.76      9.12 o
  -5  -2   5       23.26       33.70      9.12 o
  -4  -2   5       51.77       52.39      4.26 o
  -3  -2   5      184.49      184.63      7.68 o
  -2  -2   5        2.50        3.39      1.37 o
  -1  -2   5        3.41        1.53      1.64 o
   0  -2   5       31.93       35.79      2.94 o
   1  -2   5       12.30        7.97      1.66 o
   2  -2   5       71.65       64.85      2.87 o
   3  -2   5      230.16      247.04     21.02 o
   4  -2   5        0.97        3.97      4.36 o
   5  -2   5       44.52       51.15     11.10 o
   6  -2   5      113.63      110.63     16.65 o
   7  -2   5       24.33       32.52      9.92 o
   8  -2   5        0.85        1.98      4.76 o
  -9  -1   5        0.09        0.00      7.13 o
  -8  -1   5       98.39      105.48     17.05 o
  -7  -1   5      204.03      205.00     22.21 o
  -6  -1   5       12.56       17.84      8.33 o
  -5  -1   5       69.11       60.27     11.50 o
  -4  -1   5      194.67      220.37     11.13 o
  -3  -1   5      216.47      211.51      6.57 o
  -2  -1   5       49.61       44.85      3.28 o
  -1  -1   5       92.46       95.68      4.59 o
   0  -1   5        8.46       12.54      1.91 o
   1  -1   5      104.73       98.70      4.54 o
   2  -1   5       26.65       32.64      3.79 o
   3  -1   5        9.14        9.32      3.37 o
   4  -1   5       77.28       86.05     12.69 o
   5  -1   5        0.35        0.79      3.97 o
   6  -1   5       13.76       15.07      7.53 o
   7  -1   5        5.14        0.00      5.16 o
   8  -1   5       52.34       53.53     13.48 o
  -9   0   5       18.47       29.74     10.71 o
  -8   0   5        3.54        5.95      4.76 o
  -7   0   5      217.57      207.39     22.60 o
  -6   0   5      206.78      216.11     21.41 o
  -5   0   5        6.20        0.00      3.57 o
  -4   0   5      251.45      246.64     10.45 o
  -3   0   5      643.10      669.18     12.39 o
  -2   0   5       50.94       48.45      3.28 o
  -1   0   5        0.00        0.99      1.37 o
   0   0   5      163.06      180.94      6.19 o
   1   0   5        1.31        0.00      1.53 o
   2   0   5      136.11      123.61      4.54 o
   3   0   5       12.11       10.87      2.75 o
   4   0   5       63.67       58.77      3.49 o
   5   0   5       73.37       69.16      4.82 o
   6   0   5        3.02        2.38      3.97 o
   7   0   5       43.35       37.67      9.92 o
   8   0   5        0.35        3.18      4.76 o
   9   0   5        4.19        3.18      3.97 o
  -9   1   5        8.72       13.48     10.31 o
  -8   1   5       13.00       11.50      8.33 o
  -7   1   5       12.10       13.48      6.34 o
  -6   1   5        0.92        0.00      3.97 o
  -5   1   5       76.79       78.51     12.69 o
  -4   1   5      386.73      416.72     10.88 o
  -3   1   5      229.74      243.73      9.32 o
  -2   1   5      101.90      124.88      5.97 o
  -1   1   5       76.35       79.05      6.55 o
   0   1   5       16.75       25.39      2.47 o
   1   1   5     1044.82     1087.33     17.70 o
   2   1   5      134.70      124.22      5.42 o
   3   1   5        0.14        0.81      1.05 o
   4   1   5       20.31       18.96      2.22 o
   5   1   5       31.06       24.12      2.62 o
   6   1   5        3.01       11.10      7.13 o
   7   1   5        8.90       10.31      5.95 o
   8   1   5       13.00       11.10      7.13 o
   9   1   5        6.39        9.92      7.53 o
  -8   2   5       11.29        7.06      8.73 o
  -7   2   5        2.08        5.26      5.16 o
  -6   2   5       37.18       32.84      6.94 o
  -5   2   5       31.50       31.82      3.70 o
  -4   2   5       12.45        6.74      6.74 o
  -3   2   5      162.80      137.20     14.67 o
  -2   2   5      419.38      465.74     19.63 o
  -1   2   5      132.10      132.23      7.34 o
   0   2   5      179.23      173.51      9.77 o
   1   2   5       91.58       90.01     10.31 o
   2   2   5       48.51       49.12      3.74 o
   3   2   5        2.67        2.98      1.72 o
   4   2   5        0.99        1.02      1.58 o
   5   2   5      252.86      255.02     10.87 o
   6   2   5       22.17       23.67      4.33 o
   7   2   5      120.94      123.95      9.83 o
   8   2   5        3.34        1.98      3.18 o
   9   2   5        2.06        2.18      3.37 o
  -8   3   5       27.01       32.33     13.68 o
  -7   3   5        6.03        2.30     10.11 o
  -6   3   5        0.25        2.36      6.34 o
  -5   3   5       99.28       83.87      9.32 o
  -4   3   5       22.98       22.78      4.56 o
  -3   3   5        4.01        3.18      5.16 o
  -2   3   5       92.89       86.84     12.29 o
  -1   3   5       23.89       28.15      7.13 o
   0   3   5       45.46       47.21      3.32 o
   1   3   5      784.82      762.14     31.33 o
   2   3   5     2349.73     2623.05     55.12 o
   3   3   5      214.47      256.44     14.08 o
   4   3   5        2.14        6.28      3.00 o
   5   3   5       92.14       77.55      7.73 o
   6   3   5      347.34      345.70     17.24 o
   7   3   5       10.65       13.66      4.13 o
   8   3   5        1.35        7.93      4.76 o
   9   3   5        4.53        2.78      4.36 o
  -7   4   5        5.76        3.46      4.05 o
  -6   4   5        0.92       12.96      5.20 o
  -5   4   5        4.48        9.26      6.34 o
  -4   4   5       69.60       56.98      7.81 o
  -3   4   5        6.80       12.92      5.95 o
  -2   4   5      181.56      173.68     18.63 o
  -1   4   5       95.30       88.43     13.08 o
   0   4   5       58.02       74.95     11.89 o
   1   4   5       72.89       76.53     11.10 o
   2   4   5       29.26       33.51      3.57 o
   3   4   5      140.67      138.20      7.13 o
   4   4   5       60.24       63.86      5.41 o
   5   4   5      125.42      125.20      8.31 o
   6   4   5      126.05      139.08      9.50 o
   7   4   5      129.62      118.97     10.89 o
   8   4   5        8.69        5.29      3.77 o
   9   4   5       10.72       15.07      7.53 o
  -6   5   5        0.20        6.78      4.56 o
  -5   5   5       17.77       16.18      5.41 o
  -4   5   5      248.85      212.55     14.19 o
  -3   5   5       62.64       61.34      7.12 o
  -2   5   5        1.17        3.23      2.62 o
  -1   5   5       13.56       13.48      7.13 o
   0   5   5        1.63        0.00      7.13 o
   1   5   5       87.38       99.53     14.28 o
   2   5   5       45.14       48.77     10.71 o
   3   5   5        2.21        1.55      3.15 o
   4   5   5      148.15      156.49      8.66 o
   5   5   5       16.89        9.89      4.68 o
   6   5   5      301.41      308.96     14.58 o
   7   5   5       74.04       74.15      8.82 o
   8   5   5        3.65        5.09      3.21 o
   9   5   5       21.10       31.72     10.71 o
  -5   6   5        0.46        6.74      8.33 o
  -4   6   5        0.24        7.53      6.74 o
  -3   6   5        0.00        0.00      4.36 o
  -2   6   5       32.05       51.15     12.69 o
  -1   6   5       96.03       99.13     15.07 o
   0   6   5       38.86       59.02     21.21 o
   1   6   5       41.36       46.39     11.10 o
   2   6   5        4.51        0.00      6.34 o
   3   6   5       98.55       93.51     10.90 o
   4   6   5       33.54       37.24      6.58 o
   5   6   5       35.74       26.66     12.10 o
   6   6   5        0.18        0.00      3.61 o
   7   6   5      194.02      209.37     22.60 o
   8   6   5       90.50       80.91     10.38 o
  -4   7   5       10.99        7.53      5.55 o
  -3   7   5        0.08       11.89      9.52 o
  -2   7   5      148.06      132.60     14.29 o
  -1   7   5        0.03       14.67     10.31 o
   0   7   5      376.82      418.34     32.91 o
   1   7   5        0.04        0.00      7.53 o
   2   7   5        0.67        3.57      5.16 o
   3   7   5        5.96        6.13      8.92 o
   4   7   5        0.20        0.00      2.93 o
   5   7   5       39.93       39.09      6.76 o
   6   7   5       89.05      107.78     12.19 o
   7   7   5       23.99       21.02      8.33 o
   8   7   5        3.66       10.71      8.33 o
  -3   8   5        0.47       21.41     10.31 o
  -2   8   5        0.46        6.34      7.53 o
  -1   8   5        9.87       12.29      7.13 o
   0   8   5       11.52        4.76      6.34 o
   1   8   5      911.38      914.00     51.94 o
   2   8   5      173.19      169.72     22.21 o
   3   8   5        2.19       11.26      5.28 o
   4   8   5        0.22        0.00      5.75 o
   5   8   5       30.95       45.25      7.98 o
   6   8   5        1.00        0.22      3.77 o
   7   8   5        0.03        4.76      7.93 o
  -1   9   5        6.85       12.29      6.74 o
   0   9   5        4.44        1.19      5.16 o
   1   9   5       34.91       46.39     13.08 o
   2   9   5      100.76      114.99     20.23 o
   3   9   5        9.82       21.02      9.92 o
   4   9   5        1.04        2.76      3.42 o
   5   9   5       12.36       22.67      5.71 o
   6   9   5        0.04        0.00      4.61 o
  -5  -8   6       33.68       25.20      6.29 o
  -4  -8   6       28.77       32.62      7.29 o
  -3  -8   6       61.80       37.33      8.07 o
  -2  -8   6        0.06        0.00      7.73 o
  -1  -8   6        0.04        0.00      7.34 o
   0  -8   6        0.14        7.01      5.95 o
   1  -8   6        0.72        0.00      6.34 o
  -7  -7   6        8.08        1.58      5.55 o
  -6  -7   6       19.27        9.92      9.92 o
  -5  -7   6        0.08        0.00      4.76 o
  -4  -7   6        0.71        1.25      3.77 o
  -3  -7   6        9.17       17.12      5.02 o
  -2  -7   6       32.68       32.68      6.66 o
  -1  -7   6        5.96        3.81      3.00 o
   0  -7   6        0.34        5.73      4.13 o
   1  -7   6        3.18        3.57      4.76 o
   2  -7   6        2.65        1.19      6.74 o
   3  -7   6        4.78        0.00      7.13 o
  -8  -6   6        0.04        0.00      4.68 o
  -7  -6   6        3.84       12.69      9.52 o
  -6  -6   6        5.77        0.00      4.76 o
  -5  -6   6        0.10        0.00      3.49 o
  -4  -6   6       64.48       70.50      9.14 o
  -3  -6   6      936.27      905.16     31.59 o
  -2  -6   6      275.27      260.71     16.96 o
  -1  -6   6        7.40       14.57      4.90 o
   0  -6   6       10.01        8.36      4.16 o
   1  -6   6       91.02       88.61     10.11 o
   2  -6   6        3.63        6.74      7.13 o
   3  -6   6        2.59       10.71      7.53 o
   4  -6   6        0.08        0.00      5.95 o
  -8  -5   6        0.22        0.00      6.34 o
  -7  -5   6        0.37        0.00      8.73 o
  -6  -5   6        7.18        9.23      4.57 o
  -5  -5   6       14.40       13.63      4.08 o
  -4  -5   6       19.32       31.29      6.74 o
  -3  -5   6        0.95        3.45      3.97 o
  -2  -5   6       36.36       34.23      6.09 o
  -1  -5   6        1.01        0.00      2.21 o
   0  -5   6       65.38       64.62      7.38 o
   1  -5   6       30.29       42.32      5.28 o
   2  -5   6       43.96       56.96      5.95 o
   3  -5   6        0.15        0.06      5.35 o
   4  -5   6        0.05        6.34      3.80 o
   5  -5   6        0.05        0.00      4.00 o
  -9  -4   6      266.33      231.18     28.94 o
  -8  -4   6        6.48        0.79      4.76 o
  -7  -4   6       17.79       26.97      9.52 o
  -6  -4   6        9.89       15.86      7.13 o
  -5  -4   6       22.09       20.76      3.44 o
  -4  -4   6        5.32        2.50      2.16 o
  -3  -4   6       12.09       15.74      4.95 o
  -2  -4   6        5.55        2.52      2.11 o
  -1  -4   6      188.33      185.14     10.10 o
   0  -4   6        0.59        0.26      1.31 o
   1  -4   6       97.31      103.02      7.43 o
   2  -4   6      140.22      155.06      5.57 o
   3  -4   6        0.05        1.82      7.73 o
   4  -4   6        0.70        1.21      5.35 o
   5  -4   6        0.02        2.46      3.30 o
   6  -4   6        4.69        6.34      7.13 o
  -9  -3   6        9.99       12.29      8.73 o
  -8  -3   6        4.19        3.97      4.36 o
  -7  -3   6        3.39       17.05      8.73 o
  -6  -3   6       22.25       12.69      5.16 o
  -5  -3   6        0.00        0.20      1.51 o
  -4  -3   6       10.45       11.63      2.87 o
  -3  -3   6       36.98       32.94      3.69 o
  -2  -3   6       11.69       11.38      2.49 o
  -1  -3   6        6.14        5.99      2.32 o
   0  -3   6        8.88        5.95      1.57 o
   1  -3   6       21.48       24.25      2.01 o
   2  -3   6      302.98      313.36      6.38 o
   3  -3   6       92.98       98.66     10.48 o
   4  -3   6       23.04       21.00      5.14 o
   5  -3   6       11.79       18.20      5.74 o
   6  -3   6       17.33       21.91      8.52 o
   7  -3   6        3.79        7.93      5.55 o
  -9  -2   6        4.05        0.00      4.76 o
  -8  -2   6       15.60       22.60      9.92 o
  -7  -2   6      358.22      344.59     30.54 o
  -6  -2   6       28.05       29.74     10.31 o
  -5  -2   6      214.79      234.75     22.60 o
  -4  -2   6        0.03        0.63      1.11 o
  -3  -2   6        7.22        5.03      2.04 o
  -2  -2   6       10.19        7.96      2.27 o
  -1  -2   6      323.31      324.95     13.87 o
   0  -2   6      272.72      266.37      9.66 o
   1  -2   6       31.62       35.86      2.90 o
   2  -2   6        1.24        0.00      0.89 o
   3  -2   6       14.53       20.04      8.92 o
   4  -2   6        1.98        0.00      3.97 o
   5  -2   6       12.61       23.79      9.12 o
   6  -2   6        5.27        3.57      4.36 o
   7  -2   6        0.00        0.00      5.95 o
   8  -2   6        0.00       15.86      8.73 o
  -9  -1   6       11.80       20.62      9.12 o
  -8  -1   6        3.33        0.00      6.34 o
  -7  -1   6       80.89       84.85     13.88 o
  -6  -1   6       80.22       82.08     14.28 o
  -5  -1   6       20.15       24.18      7.93 o
  -4  -1   6     1409.09     1454.81     30.65 o
  -3  -1   6      220.78      234.67      8.20 o
  -2  -1   6        7.22        7.56      1.91 o
  -1  -1   6       33.20       27.71      3.24 o
   0  -1   6        0.01        0.95      1.40 o
   1  -1   6      132.58      145.95      6.35 o
   2  -1   6       87.58       88.90      3.66 o
   3  -1   6       70.48       59.09      6.66 o
   4  -1   6        0.65        2.38      4.76 o
   5  -1   6       22.03       28.55      9.12 o
   6  -1   6       22.73       11.10      5.16 o
   7  -1   6      241.47      226.81     25.38 o
   8  -1   6       14.41        9.52      6.74 o
  -9   0   6        3.04        0.79      4.76 o
  -8   0   6        0.01        0.00      5.55 o
  -7   0   6        0.09        0.00      6.74 o
  -6   0   6       10.33       13.48      5.95 o
  -5   0   6        2.65        1.25      1.48 o
  -4   0   6       18.79       15.57      4.16 o
  -3   0   6      184.33      190.02     13.28 o
  -2   0   6      153.38      152.81      6.46 o
  -1   0   6      297.18      296.85      9.64 o
   0   0   6       20.55       21.72      3.12 o
   1   0   6       32.62       32.67      3.34 o
   2   0   6       87.75       83.14      4.20 o
   3   0   6        8.35        6.83      1.12 o
   4   0   6      134.04      133.09      8.07 o
   5   0   6        0.02        0.00      5.95 o
   6   0   6       15.06       17.45      7.13 o
   7   0   6       69.65       56.70     12.69 o
   8   0   6       13.31       13.88      7.53 o
  -8   1   6        7.98       18.24      9.12 o
  -7   1   6        2.28        2.38      5.16 o
  -6   1   6        0.05        0.00      5.95 o
  -5   1   6        2.48        3.57      1.54 o
  -4   1   6        0.16        0.25      2.58 o
  -3   1   6       13.29       12.85      2.39 o
  -2   1   6       92.91      102.05      7.19 o
  -1   1   6      176.47      182.40      9.91 o
   0   1   6      618.15      711.21     32.52 o
   1   1   6     4668.21     4991.51     41.47 o
   2   1   6        0.00        3.86      2.03 o
   3   1   6        1.48        1.21      1.60 o
   4   1   6       18.95       17.57      1.88 o
   5   1   6        5.70        5.54      1.48 o
   6   1   6       21.58       28.15      9.52 o
   7   1   6        0.01        0.79      4.36 o
   8   1   6        1.39        1.19      3.97 o
   9   1   6        3.09        1.58      3.97 o
  -8   2   6        2.19        0.00      9.52 o
  -7   2   6        3.85       13.08      7.53 o
  -6   2   6        1.85        0.00      4.76 o
  -5   2   6        3.89        8.64      9.71 o
  -4   2   6       50.51       54.01      5.55 o
  -3   2   6       31.09       26.74      4.18 o
  -2   2   6      269.70      278.15     10.09 o
  -1   2   6        0.14        0.00      5.95 o
   0   2   6      244.86      249.41     18.24 o
   1   2   6      327.07      321.59     14.14 o
   2   2   6       97.20      117.16      8.67 o
   3   2   6      612.27      643.82     16.56 o
   4   2   6     1051.26     1026.93     21.46 o
   5   2   6       13.81       14.53      2.94 o
   6   2   6        0.00        0.00      3.21 o
   7   2   6        4.12        6.74      5.95 o
   8   2   6        0.28        0.00      4.36 o
   9   2   6        0.18        0.00      4.16 o
  -7   3   6       32.00       27.76      8.73 o
  -6   3   6      100.35       82.08     14.67 o
  -5   3   6        3.07        3.97      5.55 o
  -4   3   6        4.76        0.00      5.55 o
  -3   3   6       68.83       74.55     12.29 o
  -2   3   6        0.33        0.00      4.36 o
  -1   3   6        5.85        5.51      1.90 o
   0   3   6        0.96        8.73      6.34 o
   1   3   6       19.67       24.99      7.13 o
   2   3   6      101.89      102.50      8.41 o
   3   3   6      222.81      232.78     13.14 o
   4   3   6       27.50       36.33      5.59 o
   5   3   6      282.69      262.10     12.25 o
   6   3   6      487.66      518.48     17.92 o
   7   3   6       13.55       15.85      5.75 o
   8   3   6        9.21        9.92      6.74 o
   9   3   6        0.13        6.74      6.74 o
  -7   4   6        0.01        7.13      7.93 o
  -6   4   6       27.04       15.47      8.73 o
  -5   4   6      111.35       87.24     15.47 o
  -4   4   6        2.18        4.36      4.76 o
  -3   4   6        0.48        0.00      6.74 o
  -2   4   6       52.93       60.27     12.29 o
  -1   4   6       72.45       68.20     12.29 o
   0   4   6       59.32       61.86     11.10 o
   1   4   6        0.60        0.00      4.76 o
   2   4   6       34.25       65.03     11.10 o
   3   4   6      121.32      141.22     11.23 o
   4   4   6      187.75      206.87     15.66 o
   5   4   6      465.65      488.10     16.56 o
   6   4   6     1235.26     1241.04     28.33 o
   7   4   6      108.93       95.18      9.80 o
   8   4   6        1.76        0.00      3.97 o
   9   4   6       18.81       19.03      9.12 o
  -6   5   6        9.21       23.00     11.10 o
  -5   5   6      170.27      160.99     22.21 o
  -4   5   6      161.58      129.67     19.43 o
  -3   5   6       70.73       84.85     15.86 o
  -2   5   6        0.06        3.97      6.74 o
  -1   5   6       23.24       32.12      9.12 o
   0   5   6       71.57       73.36     12.69 o
   1   5   6       49.33       52.45     13.28 o
   2   5   6        3.01        7.53      6.34 o
   3   5   6        4.57        9.92      5.35 o
   4   5   6      178.88      186.08      9.46 o
   5   5   6        0.25        2.12      2.30 o
   6   5   6      464.39      477.60     18.11 o
   7   5   6       49.03       57.51      6.93 o
   8   5   6        3.57        2.30      2.76 o
  -5   6   6        7.66        8.33      6.74 o
  -4   6   6       20.64       21.41      9.92 o
  -3   6   6       95.75       80.90     15.86 o
  -2   6   6       65.96       59.48     13.08 o
  -1   6   6      420.29      381.06     31.33 o
   0   6   6      873.67      898.55     45.60 o
   1   6   6       15.74       26.17     10.31 o
   2   6   6       41.90       36.48      9.52 o
   3   6   6        1.13       12.77     12.69 o
   4   6   6       31.74       28.65      6.45 o
   5   6   6        8.61        4.30      3.22 o
   6   6   6       56.18       58.90      6.52 o
   7   6   6        0.02        4.09      2.43 o
   8   6   6        0.53        0.00      3.15 o
  -4   7   6       10.55       28.15     10.71 o
  -3   7   6       28.93       25.78     10.31 o
  -2   7   6      129.34      132.84     19.83 o
  -1   7   6      242.47      253.06     18.88 o
   0   7   6        1.38        0.40      5.95 o
   1   7   6      142.56      207.78     23.79 o
   2   7   6       29.60       24.58      7.93 o
   3   7   6        0.94        1.19     13.48 o
   4   7   6        3.04        6.87      3.20 o
   5   7   6        2.98        0.00      3.30 o
   6   7   6        0.34        1.89      4.95 o
   7   7   6        0.42        5.76      8.73 o
  -3   8   6        7.03        9.98     15.26 o
  -2   8   6        4.86       10.71      8.33 o
  -1   8   6        2.15        2.78      8.33 o
   0   8   6       96.42      119.36     19.83 o
   1   8   6        1.57        4.76      7.53 o
   2   8   6      177.53      160.20     22.21 o
   3   8   6        8.77        8.21      6.15 o
   4   8   6       84.10       81.12     10.73 o
   5   8   6       34.46       33.94      7.42 o
   6   8   6       10.38        8.50      3.57 o
   7   8   6        0.02        7.30      9.12 o
  -1   9   6       33.26       34.50     11.89 o
   0   9   6        5.15        5.95      5.95 o
   1   9   6        4.34        0.00      8.33 o
   2   9   6       32.01       40.45      8.69 o
   3   9   6       44.64       43.95      8.67 o
   4   9   6       10.42       10.45      4.61 o
   5   9   6       22.66       19.31     12.10 o
  -4  -8   7      126.60      112.58     13.50 o
  -3  -8   7        4.87        4.67      4.29 o
  -2  -8   7        3.99        0.32      2.93 o
  -1  -8   7        0.32        7.08      4.03 o
   0  -8   7        2.52        0.00      7.13 o
  -6  -7   7        8.05        3.18      6.74 o
  -5  -7   7        2.30        8.33      6.74 o
  -4  -7   7        4.44        0.00      2.80 o
  -3  -7   7        5.75        4.93      5.16 o
  -2  -7   7        1.65        0.00      3.22 o
  -1  -7   7       15.08       15.68      5.18 o
   0  -7   7        0.07        5.75      3.65 o
   1  -7   7        1.49        0.00      5.55 o
   2  -7   7        0.50        1.98      6.34 o
  -7  -6   7        0.52        3.78      6.94 o
  -6  -6   7        0.07        1.05      4.29 o
  -5  -6   7        0.13        3.18      6.34 o
  -4  -6   7       19.53       14.06      4.57 o
  -3  -6   7       20.66       27.21      6.30 o
  -2  -6   7      125.91      127.28     12.33 o
  -1  -6   7       10.86       13.70      4.56 o
   0  -6   7       16.46       13.85      4.33 o
   1  -6   7        9.05        8.15      4.76 o
   2  -6   7       14.68        9.87     11.50 o
   3  -6   7        0.70        4.04      5.59 o
   4  -6   7        4.99        2.78      3.97 o
  -8  -5   7        8.95       15.47     10.31 o
  -7  -5   7        1.44        9.12      6.34 o
  -6  -5   7        0.02        5.60     10.11 o
  -5  -5   7        5.41       12.04      5.18 o
  -4  -5   7        5.11        3.89      3.30 o
  -3  -5   7       17.55        9.06      3.61 o
  -2  -5   7       32.25       24.77      4.44 o
  -1  -5   7       10.38        6.69      2.90 o
   0  -5   7      158.70      164.76     10.78 o
   1  -5   7      131.47      130.85      9.42 o
   2  -5   7        0.27        3.75      4.29 o
   3  -5   7        1.09        1.82      4.05 o
   4  -5   7        2.39        0.00      3.49 o
   5  -5   7        2.87        3.29      3.36 o
  -8  -4   7       98.54      101.51     18.63 o
  -7  -4   7        6.54        6.34      5.55 o
  -6  -4   7        0.67        2.38      6.74 o
  -5  -4   7       38.21       28.15      9.12 o
  -4  -4   7        3.39        3.30      2.20 o
  -3  -4   7        9.29       10.57      3.01 o
  -2  -4   7        0.73        2.30      2.05 o
  -1  -4   7        0.44        0.00      1.79 o
   0  -4   7        5.13        3.85      1.35 o
   1  -4   7        2.18        0.75      1.26 o
   2  -4   7       18.26       17.02      2.91 o
   3  -4   7        5.64        3.22      3.97 o
   4  -4   7        1.54        0.00      2.86 o
   5  -4   7       32.26       34.61      7.14 o
   6  -4   7        7.05        2.07      4.18 o
  -8  -3   7       95.31      116.18     20.23 o
  -7  -3   7        2.26        9.52      6.34 o
  -6  -3   7       58.10       55.91     13.88 o
  -5  -3   7      109.93      125.70     18.24 o
  -4  -3   7       46.39       54.68      5.12 o
  -3  -3   7        8.49        4.72      3.36 o
  -2  -3   7       19.16       21.48      3.94 o
  -1  -3   7        0.77        0.50      2.22 o
   0  -3   7        7.81        4.54      3.77 o
   1  -3   7        0.59        1.48      1.50 o
   2  -3   7        7.52        6.89      1.54 o
   3  -3   7        4.17        4.64      5.95 o
   4  -3   7        1.45        5.88      3.33 o
   5  -3   7       16.87       17.39      5.13 o
   6  -3   7        8.66        8.43      6.34 o
   7  -3   7       23.82       15.07      8.33 o
  -8  -2   7       33.89       40.05     11.89 o
  -7  -2   7       24.65       31.33     10.71 o
  -6  -2   7        2.00        2.78      5.95 o
  -5  -2   7       11.97       13.88      5.55 o
  -4  -2   7      234.28      249.99      9.28 o
  -3  -2   7       15.10       19.94      3.19 o
  -2  -2   7        6.19        2.88      1.99 o
  -1  -2   7        6.90        6.74      2.24 o
   0  -2   7       30.89       28.57      4.57 o
   1  -2   7        1.31        4.11      1.57 o
   2  -2   7       20.91       24.07      2.20 o
   3  -2   7       13.22       11.76      3.72 o
   4  -2   7       15.21       24.58      7.53 o
   5  -2   7       25.82       29.34      9.12 o
   6  -2   7       10.39        7.93      5.95 o
   7  -2   7        9.02        6.74      5.95 o
  -8  -1   7        7.61        0.00      5.55 o
  -7  -1   7        1.78        0.00      5.55 o
  -6  -1   7        6.53        2.78      5.55 o
  -5  -1   7       13.22       11.38      3.21 o
  -4  -1   7        0.15        2.32      5.55 o
  -3  -1   7       24.31       20.75      3.08 o
  -2  -1   7       28.62       29.89      3.34 o
  -1  -1   7        8.86        7.11      3.57 o
   0  -1   7       87.89       80.10      7.12 o
   1  -1   7      148.00      171.03      7.66 o
   2  -1   7       38.43       38.35      2.88 o
   3  -1   7        3.00        0.00      4.56 o
   4  -1   7       13.72       20.44      5.95 o
   5  -1   7        1.05        0.00      6.74 o
   6  -1   7       24.49        7.93      7.53 o
   7  -1   7       18.74       22.21     10.31 o
   8  -1   7        3.94        0.00      5.95 o
  -8   0   7        7.46        8.73      5.55 o
  -7   0   7       25.88       24.99      7.93 o
  -6   0   7        3.08        0.00      5.16 o
  -5   0   7       20.60       22.48      3.94 o
  -4   0   7       38.99       38.86      9.12 o
  -3   0   7      122.07      120.47      7.44 o
  -2   0   7        0.26        1.00      1.13 o
  -1   0   7       11.07        5.41      4.36 o
   0   0   7       58.02       57.59      6.15 o
   1   0   7       10.70        8.46      2.09 o
   2   0   7       22.19       22.81      2.63 o
   3   0   7      122.52      118.91      3.78 o
   4   0   7      346.66      342.45     12.18 o
   5   0   7        3.26        4.36      3.08 o
   6   0   7      121.74      120.55     17.84 o
   7   0   7        2.36        7.93      6.74 o
   8   0   7        2.28        0.40      5.16 o
  -8   1   7        0.34       10.71      7.93 o
  -7   1   7        4.51       10.71      7.53 o
  -6   1   7       57.22       52.74     12.29 o
  -5   1   7        0.55        3.41      3.57 o
  -4   1   7       11.66        9.11      2.18 o
  -3   1   7        3.76        6.34      2.44 o
  -2   1   7        6.62        8.04      5.75 o
  -1   1   7       72.22       74.71      7.05 o
   0   1   7      565.96      559.76     18.78 o
   1   1   7     1504.27     1688.88     32.52 o
   2   1   7       49.30       64.27      4.95 o
   3   1   7       13.80       14.07      2.48 o
   4   1   7      105.56      100.24      5.02 o
   5   1   7      531.65      487.18     11.95 o
   6   1   7        4.91       13.67      5.18 o
   7   1   7        0.01        1.58      5.16 o
   8   1   7        0.65        1.58      5.55 o
  -8   2   7        9.65        1.19      7.53 o
  -7   2   7        0.54        0.00      5.95 o
  -6   2   7        1.91        0.00      5.55 o
  -5   2   7       73.91       80.50     15.07 o
  -4   2   7        4.65        3.47      1.91 o
  -3   2   7       59.21       52.97     12.89 o
  -2   2   7       19.76       15.07      6.74 o
  -1   2   7        0.78        0.00      3.97 o
   0   2   7       46.32       59.88      9.92 o
   1   2   7      135.06      139.66      9.95 o
   2   2   7       25.47       32.21      5.18 o
   3   2   7        7.68       14.17      4.05 o
   4   2   7      188.50      192.38     10.18 o
   5   2   7       53.25       47.33      7.07 o
   6   2   7      126.24      113.69      7.71 o
   7   2   7       30.39       30.93      9.92 o
   8   2   7       12.63       16.65      7.93 o
  -7   3   7        0.74       11.10      8.33 o
  -6   3   7        5.51       14.28      9.52 o
  -5   3   7      464.47      396.13     32.91 o
  -4   3   7       10.66       13.08      7.13 o
  -3   3   7       40.54       40.05      9.92 o
  -2   3   7        0.24        1.79      6.55 o
  -1   3   7       26.14       27.39      3.86 o
   0   3   7      173.54      171.70     17.45 o
   1   3   7        0.43        5.55      4.76 o
   2   3   7        3.44        5.16      4.76 o
   3   3   7      198.22      186.32     12.18 o
   4   3   7        6.05        2.21      2.14 o
   5   3   7       98.79      109.47      8.22 o
   6   3   7      281.29      283.38     13.50 o
   7   3   7       10.58        2.92      3.49 o
   8   3   7       32.45       31.72      9.12 o
  -6   4   7        0.26        0.00      5.55 o
  -5   4   7       20.64       11.89      9.12 o
  -4   4   7        0.54        9.52      7.13 o
  -3   4   7       53.59       62.25     13.48 o
  -2   4   7      132.57      151.48     19.43 o
  -1   4   7      175.12      191.92     19.83 o
   0   4   7       32.16       45.60     10.31 o
   1   4   7        6.62        3.57      3.97 o
   2   4   7      309.54      281.93     15.70 o
   3   4   7       55.57       61.34      8.35 o
   4   4   7       34.31       34.47      6.37 o
   5   4   7       42.28       32.78      5.62 o
   6   4   7      273.77      275.16     16.95 o
   7   4   7       79.84       69.12      7.26 o
   8   4   7        7.96        9.92      6.74 o
  -6   5   7        1.63       10.71      8.73 o
  -5   5   7        2.35       10.71      8.33 o
  -4   5   7        0.16        6.34      8.33 o
  -3   5   7      237.20      219.28     24.18 o
  -2   5   7        5.65        0.00      9.12 o
  -1   5   7      798.19      763.72     42.43 o
   0   5   7       35.50       43.22     11.10 o
   1   5   7       32.01       32.91      9.12 o
   2   5   7       15.92       27.76      9.12 o
   3   5   7        2.76        2.31      1.52 o
   4   5   7       55.20       56.87      5.49 o
   5   5   7      107.74      108.08      8.17 o
   6   5   7        7.63        5.52      3.26 o
   7   5   7       31.22       24.81      7.93 o
   8   5   7        2.89        6.74      6.74 o
  -5   6   7        0.62       32.52     12.69 o
  -4   6   7       19.59       20.62      9.12 o
  -3   6   7       19.56       29.34     12.69 o
  -2   6   7       52.92       48.38     13.08 o
  -1   6   7        5.82        9.52      7.53 o
   0   6   7     1462.74     1421.97     60.67 o
   1   6   7      577.53      517.87     35.68 o
   2   6   7       13.69       22.21      9.12 o
   3   6   7       16.35       28.34      8.13 o
   4   6   7      146.12      146.45     13.27 o
   5   6   7        8.96        8.29      3.22 o
   6   6   7        0.41        7.56      4.44 o
   7   6   7       12.50       11.41      5.18 o
   8   6   7       10.01       13.88      7.13 o
  -4   7   7       10.88        7.53      6.34 o
  -3   7   7        1.15        0.00      9.12 o
  -2   7   7       22.72       24.58      9.12 o
  -1   7   7       54.42       45.60     13.48 o
   0   7   7       69.82       78.51     15.47 o
   1   7   7      358.35      371.16     32.12 o
   2   7   7        0.19        1.58      5.16 o
   3   7   7       13.55       11.44      5.20 o
   4   7   7       44.84       44.25      8.19 o
   5   7   7        5.34        4.58      3.22 o
   6   7   7        0.01        1.74      3.33 o
   7   7   7       20.25       19.36      6.74 o
  -2   8   7        7.98       20.57      8.73 o
  -1   8   7        6.33       25.38     12.29 o
   0   8   7        4.65        4.36      7.13 o
   1   8   7        0.18        0.00     10.31 o
   2   8   7        3.50        0.00      4.76 o
   3   8   7        0.09        4.83      4.74 o
   4   8   7       58.04       68.15     10.79 o
   5   8   7       74.91       94.78     12.30 o
   6   8   7        5.02        1.64      4.16 o
   0   9   7       30.93       48.38     13.88 o
   1   9   7       11.33       16.26      8.33 o
   2   9   7        9.20        2.38      5.95 o
   3   9   7        0.56        0.80      7.73 o
   4   9   7       16.03       15.54      5.28 o
  -5  -7   8        0.50        0.00      4.47 o
  -4  -7   8       13.12        9.00      6.34 o
  -3  -7   8        2.81        4.27      9.52 o
  -2  -7   8        0.91        3.30      3.54 o
  -1  -7   8       39.63       39.97      8.13 o
   0  -7   8        2.24        2.38      4.36 o
   1  -7   8        8.77       15.47      8.73 o
  -6  -6   8        5.22        4.98      4.00 o
  -5  -6   8        0.24        0.00      3.97 o
  -4  -6   8        0.04        0.00      4.81 o
  -3  -6   8        1.04        0.00      3.49 o
  -2  -6   8       31.31       36.93      6.86 o
  -1  -6   8        0.01        1.58      3.72 o
   0  -6   8       16.39       10.72      4.18 o
   1  -6   8       38.38       44.85      8.80 o
   2  -6   8        0.97        0.00      3.61 o
   3  -6   8        0.14        0.00      5.20 o
  -7  -5   8        7.14        0.00      5.55 o
  -6  -5   8        0.70        0.00      3.97 o
  -5  -5   8        5.21        0.00      4.76 o
  -4  -5   8        1.54        1.37      2.38 o
  -3  -5   8        1.30        4.08      2.90 o
  -2  -5   8        0.53        0.00      1.86 o
  -1  -5   8        6.10        8.04      2.66 o
   0  -5   8        0.32        0.00      2.22 o
   1  -5   8       45.94       39.69      5.70 o
   2  -5   8       42.75       50.74      8.75 o
   3  -5   8        0.96        0.00      5.55 o
   4  -5   8        6.75        5.83      4.90 o
  -8  -4   8       62.76       74.55     17.05 o
  -7  -4   8        0.79        2.78      5.16 o
  -6  -4   8       33.08       29.34     10.71 o
  -5  -4   8       38.40       41.24     11.89 o
  -4  -4   8        4.83        6.55      2.80 o
  -3  -4   8        0.73        0.66      2.06 o
  -2  -4   8       94.10      104.71      8.43 o
  -1  -4   8        1.77        2.42      1.94 o
   0  -4   8       47.03       43.03      4.01 o
   1  -4   8        0.87        1.55      2.07 o
   2  -4   8        1.42        2.57      3.15 o
   3  -4   8        0.51        0.25      8.33 o
   4  -4   8        1.85        6.98      4.95 o
   5  -4   8        0.23        0.00      5.35 o
  -8  -3   8       21.95       17.45      8.33 o
  -7  -3   8       24.24       16.26      8.33 o
  -6  -3   8       22.70       24.18      9.12 o
  -5  -3   8      149.49      155.83     20.23 o
  -4  -3   8      160.90      151.88      9.15 o
  -3  -3   8        0.09        2.08      1.86 o
  -2  -3   8       12.61       14.12      3.34 o
  -1  -3   8        2.64        5.34      2.78 o
   0  -3   8        2.51        2.55      2.17 o
   1  -3   8       19.60       22.73      3.28 o
   2  -3   8        0.62        2.16      1.63 o
   3  -3   8        2.90        1.58      4.36 o
   4  -3   8        5.36        3.18      5.55 o
   5  -3   8       11.81       19.23      5.61 o
   6  -3   8      132.73      134.34     14.51 o
  -8  -2   8        1.84        0.00      7.93 o
  -7  -2   8        0.30        7.53      5.16 o
  -6  -2   8        2.51        1.58      5.95 o
  -5  -2   8        6.96        4.02      6.55 o
  -4  -2   8       41.80       38.92      4.25 o
  -3  -2   8        9.33        8.62      3.29 o
  -2  -2   8       44.67       37.66      4.72 o
  -1  -2   8        0.11        0.77      2.57 o
   0  -2   8       35.05       36.97      5.42 o
   1  -2   8       12.47       11.92      2.04 o
   2  -2   8        0.09        0.00      1.24 o
   3  -2   8        3.32        8.12      3.59 o
   4  -2   8        0.76        1.82      2.86 o
   5  -2   8        0.04        2.78      6.34 o
   6  -2   8       54.30       45.20     12.29 o
   7  -2   8        7.71       15.47      8.33 o
  -8  -1   8        0.00        5.16      3.97 o
  -7  -1   8        1.19        0.00      5.16 o
  -6  -1   8        4.41        7.93      7.53 o
  -5  -1   8        7.46        4.86      3.06 o
  -4  -1   8        3.08        0.73      2.21 o
  -3  -1   8        6.26        9.22      2.48 o
  -2  -1   8        1.88        1.39      2.80 o
  -1  -1   8      382.60      410.71     16.96 o
   0  -1   8     1767.28     1772.12     34.97 o
   1  -1   8        5.64        7.54      2.04 o
   2  -1   8       70.30       69.94      4.18 o
   3  -1   8        4.20        4.24      1.42 o
   4  -1   8        1.15        3.60      3.15 o
   5  -1   8       15.67       23.39      7.93 o
   6  -1   8        1.57       11.89      7.53 o
   7  -1   8        0.80        0.00      5.16 o
  -8   0   8        1.62        3.57      8.33 o
  -7   0   8        5.23        3.97      6.74 o
  -6   0   8        0.20        7.13      7.13 o
  -5   0   8       12.53       14.65      3.47 o
  -4   0   8        7.53        7.99      3.18 o
  -3   0   8       34.01       43.71      6.55 o
  -2   0   8       61.26       58.65      7.53 o
  -1   0   8       23.60       34.06      5.24 o
   0   0   8       19.74       25.88      4.46 o
   1   0   8      236.39      234.01     12.57 o
   2   0   8      106.44      116.00      6.02 o
   3   0   8      347.32      332.46      6.43 o
   4   0   8       34.73       34.79      6.29 o
   5   0   8        2.41        0.00      4.18 o
   6   0   8       13.53        8.33      5.55 o
   7   0   8        4.74       13.08      7.13 o
   8   0   8        0.12        0.00      5.95 o
  -8   1   8        9.25       15.86     10.31 o
  -7   1   8       73.61       60.27     14.67 o
  -6   1   8       16.47        5.55      5.95 o
  -5   1   8        7.00        5.76      2.52 o
  -4   1   8        9.07       16.26      9.52 o
  -3   1   8       24.40       22.40      4.13 o
  -2   1   8        0.11        5.55      6.34 o
  -1   1   8        8.40        9.90      3.33 o
   0   1   8        0.44        0.00      5.35 o
   1   1   8      166.71      159.79     14.87 o
   2   1   8      172.96      184.46     11.33 o
   3   1   8       48.06       46.88      3.37 o
   4   1   8      385.79      397.44     12.40 o
   5   1   8      208.79      208.80     16.12 o
   6   1   8       21.21       12.49      4.49 o
   7   1   8       14.15       21.81      9.52 o
   8   1   8        0.12        1.98      7.13 o
  -7   2   8        5.98        3.97      5.55 o
  -6   2   8       72.96       75.34     15.07 o
  -5   2   8        6.32       10.31      6.34 o
  -4   2   8        0.69        0.00      6.34 o
  -3   2   8       24.08       13.88      5.95 o
  -2   2   8       63.92       65.03     11.10 o
  -1   2   8      141.27      134.83     15.86 o
   0   2   8       79.80       80.10     11.89 o
   1   2   8        4.24        4.55      3.37 o
   2   2   8      103.60      109.94     10.71 o
   3   2   8      136.54      140.15      7.67 o
   4   2   8      430.49      429.42     14.86 o
   5   2   8     1921.70     1922.18     31.40 o
   6   2   8      128.47      145.94     14.58 o
   7   2   8        4.34        0.00      6.34 o
   8   2   8       30.61       33.70     10.71 o
  -7   3   8        0.02        1.58      5.95 o
  -6   3   8       52.88       56.70     13.88 o
  -5   3   8       99.63       99.13     17.45 o
  -4   3   8       29.35       23.39      7.93 o
  -3   3   8        0.23        0.00      7.53 o
  -2   3   8       28.97       31.33      7.93 o
  -1   3   8      187.69      174.09     10.45 o
   0   3   8       87.54       74.15     12.29 o
   1   3   8       61.12       61.06     11.50 o
   2   3   8       14.70        7.93      3.97 o
   3   3   8      182.94      183.70     12.57 o
   4   3   8        0.07        0.95      3.23 o
   5   3   8      453.81      443.50     16.77 o
   6   3   8       25.33       18.10      3.60 o
   7   3   8       30.92       39.52     12.89 o
   8   3   8       36.74       55.51     14.28 o
  -6   4   8        2.32        1.58      5.95 o
  -5   4   8        9.83        2.78      5.95 o
  -4   4   8       54.21       42.43     11.50 o
  -3   4   8      233.67      208.97     24.18 o
  -2   4   8      363.38      386.62     30.93 o
  -1   4   8     1774.95     1757.83     63.04 o
   0   4   8        4.05        6.23      7.34 o
   1   4   8        0.85        3.57      5.55 o
   2   4   8       57.82       48.77     10.31 o
   3   4   8      110.67       97.95     13.88 o
   4   4   8        1.45        4.54      9.52 o
   5   4   8       77.36       71.25      8.56 o
   6   4   8       17.09       26.22      7.53 o
   7   4   8        2.05        0.00      5.95 o
   8   4   8        0.32        0.00      4.76 o
  -5   5   8       36.71       45.99     14.67 o
  -4   5   8       74.70       63.85     14.28 o
  -3   5   8      179.33      199.06     23.79 o
  -2   5   8      245.16      251.80     26.17 o
  -1   5   8       46.61       44.81     11.89 o
   0   5   8      227.85      216.90     23.00 o
   1   5   8      122.73      109.84     15.86 o
   2   5   8       33.52       50.75     11.50 o
   3   5   8        0.04        0.00      1.39 o
   4   5   8        2.44        4.06      2.59 o
   5   5   8        4.87        9.30      3.07 o
   6   5   8        1.05        1.73      2.15 o
   7   5   8       23.19       30.35      7.63 o
   8   5   8        0.26        0.00      4.76 o
  -4   6   8        0.42        0.00      7.53 o
  -3   6   8        0.19       15.47      9.92 o
  -2   6   8        2.41        0.00      5.16 o
  -1   6   8      230.29      220.87     25.38 o
   0   6   8        3.76        0.00      6.74 o
   1   6   8       95.31       78.67     11.50 o
   2   6   8       24.39       32.52     10.71 o
   3   6   8      107.33       98.74     15.47 o
   4   6   8       25.48       15.60     13.88 o
   5   6   8       39.80       40.06      9.12 o
   6   6   8        0.06        0.00      3.00 o
   7   6   8        1.92        0.00     10.71 o
  -3   7   8        4.92       18.63     11.10 o
  -2   7   8       70.29       71.77     15.86 o
  -1   7   8        7.64        8.73      6.34 o
   0   7   8        1.15        3.96     16.26 o
   1   7   8       28.23       27.36     10.71 o
   2   7   8       62.86       56.31     13.08 o
   3   7   8       54.92       57.84      9.48 o
   4   7   8       10.54        7.79      3.86 o
   5   7   8       28.37       25.73      6.84 o
   6   7   8        2.69        2.04     10.11 o
   7   7   8        0.09        1.19      3.96 o
  -1   8   8        3.63       30.13     12.69 o
   0   8   8        2.72        7.93      7.53 o
   1   8   8        0.04        5.95      7.93 o
   2   8   8       20.22       28.94     10.71 o
   3   8   8        1.74       11.82     13.88 o
   4   8   8        7.63       13.38      5.31 o
   5   8   8       57.07       49.51      9.39 o
   2   9   8        4.69        7.13      7.13 o
   3   9   8        2.44        5.90      7.34 o
  -4  -7   9        1.04        2.54      4.74 o
  -3  -7   9       12.03        4.85      4.09 o
  -2  -7   9        7.18        7.94      3.09 o
  -1  -7   9       19.32       30.54     10.71 o
   0  -7   9       48.13       43.22     13.08 o
  -6  -6   9        1.84        0.40      6.74 o
  -5  -6   9       10.07        4.36      8.33 o
  -4  -6   9        0.37        4.76      4.49 o
  -3  -6   9        0.74        0.66      4.24 o
  -2  -6   9        1.27        3.68      2.65 o
  -1  -6   9        7.28        6.21      2.56 o
   0  -6   9        1.60        4.61      4.56 o
   1  -6   9        7.75        5.07     13.28 o
   2  -6   9        0.66        2.17      6.15 o
  -7  -5   9       21.18       20.23      9.92 o
  -6  -5   9       30.66       36.48     13.48 o
  -5  -5   9        0.16        0.00      3.57 o
  -4  -5   9        6.72        0.79      3.57 o
  -3  -5   9        8.10        7.51      2.55 o
  -2  -5   9        1.01        0.00      2.45 o
  -1  -5   9        1.32        0.13      2.58 o
   0  -5   9        0.04        1.58      3.27 o
   1  -5   9        1.56        0.00      2.97 o
   2  -5   9        0.80        2.17      4.18 o
   3  -5   9        0.06        0.00      5.16 o
   4  -5   9       13.89       28.89     10.31 o
  -7  -4   9        4.12        3.97      5.95 o
  -6  -4   9       11.70       20.23      9.92 o
  -5  -4   9       23.22       20.23      8.73 o
  -4  -4   9        0.15        1.98      2.15 o
  -3  -4   9        0.34        4.80      2.74 o
  -2  -4   9       13.89       19.89      4.33 o
  -1  -4   9        0.02        0.00      2.18 o
   0  -4   9        1.87        3.82      2.00 o
   1  -4   9        0.15        0.00      2.78 o
   2  -4   9       14.28       13.48      5.46 o
   3  -4   9        2.68        8.00      5.55 o
   4  -4   9       17.20       11.96      6.74 o
   5  -4   9       11.83       10.50      5.61 o
  -7  -3   9        8.69       13.48     10.71 o
  -6  -3   9       15.80       28.15     10.71 o
  -5  -3   9        5.97        1.87      3.16 o
  -4  -3   9       10.93       15.51      5.20 o
  -3  -3   9        0.01        0.00      2.34 o
  -2  -3   9       79.81       72.84      6.97 o
  -1  -3   9       41.88       39.52      5.41 o
   0  -3   9       75.36       79.47      7.21 o
   1  -3   9        0.03        0.00      1.69 o
   2  -3   9        8.66        7.75      3.77 o
   3  -3   9        5.15        6.48      3.21 o
   4  -3   9        1.37        2.78      5.55 o
   5  -3   9        5.13        7.90      4.67 o
   6  -3   9        3.95       10.56      6.09 o
  -8  -2   9        2.35        0.00     10.71 o
  -7  -2   9        1.82        0.00      8.73 o
  -6  -2   9       25.64       32.91      9.92 o
  -5  -2   9       18.00       17.70      4.74 o
  -4  -2   9        8.51       11.27      4.46 o
  -3  -2   9        0.90        2.46      1.91 o
  -2  -2   9        0.14        2.17      6.74 o
  -1  -2   9       33.74       36.30      5.99 o
   0  -2   9       18.04       17.39      4.67 o
   1  -2   9        5.34        5.67      2.70 o
   2  -2   9       24.61       23.00      4.86 o
   3  -2   9      110.61      118.44     11.15 o
   4  -2   9        0.57        0.00      3.47 o
   5  -2   9       69.95      107.46     18.63 o
   6  -2   9        3.83       10.71      8.33 o
  -8  -1   9        0.37        0.00      3.97 o
  -7  -1   9       38.16       31.33     11.50 o
  -6  -1   9        3.05        6.34      5.55 o
  -5  -1   9        6.78        0.00      3.37 o
  -4  -1   9        1.87        2.34      3.72 o
  -3  -1   9        6.37        3.37      2.52 o
  -2  -1   9       15.05       15.28      4.36 o
  -1  -1   9      105.34      109.19      9.53 o
   0  -1   9      416.67      458.67     25.97 o
   1  -1   9       27.41       23.41      6.15 o
   2  -1   9        0.44        2.64      1.83 o
   3  -1   9       64.08       65.03      4.90 o
   4  -1   9      486.05      507.20     24.44 o
   5  -1   9        0.79        5.42      5.16 o
   6  -1   9        0.45        2.38      5.16 o
   7  -1   9        0.36        9.52      7.93 o
  -7   0   9       23.29       13.88      7.53 o
  -6   0   9       69.31       88.03     17.05 o
  -5   0   9        1.18        4.05      2.70 o
  -4   0   9       25.11       25.38      9.12 o
  -3   0   9        0.19        0.54      2.57 o
  -2   0   9        3.10        3.97      2.84 o
  -1   0   9       51.53       57.22      7.14 o
   0   0   9        0.08        1.31      2.76 o
   1   0   9       68.67       62.25     14.08 o
   2   0   9       15.93       15.23      2.74 o
   3   0   9      178.86      190.03      9.53 o
   4   0   9      146.69      139.62     12.86 o
   5   0   9      199.71      207.03     16.52 o
   6   0   9       16.26       11.89      6.34 o
   7   0   9       20.26       28.55     11.10 o
  -7   1   9        0.52       10.71      8.33 o
  -6   1   9      170.53      155.83     22.21 o
  -5   1   9        4.77       13.48      8.73 o
  -4   1   9       73.28       88.82     16.26 o
  -3   1   9        2.99       13.48      7.93 o
  -2   1   9       33.41       39.26     11.10 o
  -1   1   9       57.63       64.04      7.62 o
   0   1   9       25.59       29.54      4.62 o
   1   1   9       22.46       26.37      5.24 o
   2   1   9      171.77      180.94     12.10 o
   3   1   9       27.53       24.44      4.12 o
   4   1   9       33.22       36.35      6.01 o
   5   1   9      162.63      160.06     14.42 o
   6   1   9        4.34        1.39      3.65 o
   7   1   9       44.69       48.77     13.48 o
  -7   2   9        0.02        4.76      5.55 o
  -6   2   9       14.87       19.03      8.73 o
  -5   2   9       10.49        0.00     10.71 o
  -4   2   9        9.47        8.33      7.13 o
  -3   2   9       65.25       61.46     12.69 o
  -2   2   9       86.22       71.77     12.69 o
  -1   2   9      121.81      138.78     17.05 o
   0   2   9        4.80        0.40      3.97 o
   1   2   9       96.36      110.05     11.10 o
   2   2   9        5.93        6.65      3.61 o
   3   2   9       27.31       28.73      3.78 o
   4   2   9       72.55       77.55      9.86 o
   5   2   9      200.42      197.87     16.26 o
   6   2   9       26.66       26.38      7.13 o
   7   2   9        7.04        4.20      4.18 o
   8   2   9       23.70       27.36      9.12 o
  -6   3   9        0.18        0.40      4.76 o
  -5   3   9       15.59       15.47      5.16 o
  -4   3   9      411.99      380.27     32.91 o
  -3   3   9        2.72        0.00      4.76 o
  -2   3   9      645.18      632.86     38.86 o
  -1   3   9       43.79       51.15     12.29 o
   0   3   9        2.33        6.34      5.95 o
   1   3   9        0.05        7.93      5.16 o
   2   3   9        0.41        1.98      3.97 o
   3   3   9       88.92      111.55     10.55 o
   4   3   9      114.47      109.65      8.65 o
   5   3   9        3.69        2.84      2.04 o
   6   3   9       34.76       38.08     14.08 o
   7   3   9       16.06        8.73      4.21 o
   8   3   9       55.57       82.08     17.84 o
  -6   4   9        0.31        6.74      8.33 o
  -5   4   9       11.76       19.03      9.92 o
  -4   4   9        0.07        0.00      4.76 o
  -3   4   9        5.75        0.00      7.13 o
  -2   4   9       52.19       62.65     14.28 o
  -1   4   9     1671.23     1559.17     61.86 o
   0   4   9      436.55      441.34     31.72 o
   1   4   9        0.90        0.00      5.16 o
   2   4   9       62.11       67.01     12.29 o
   3   4   9      113.10      111.03     14.28 o
   4   4   9        4.11        4.68      7.13 o
   5   4   9        0.72        6.08      3.89 o
   6   4   9       22.63       24.58      8.73 o
   7   4   9        3.56        3.18      4.36 o
  -5   5   9        1.66        3.97      6.34 o
  -4   5   9        0.09        8.73      9.92 o
  -3   5   9       96.07       82.48     17.05 o
  -2   5   9      127.17      131.65     19.83 o
  -1   5   9       17.32       19.03      8.73 o
   0   5   9      459.87      477.82     35.29 o
   1   5   9        0.15        2.38      5.55 o
   2   5   9       27.92       17.68     12.49 o
   3   5   9       24.05       27.76      8.33 o
   4   5   9        1.75        1.51      8.33 o
   5   5   9       11.34        8.73      9.92 o
   6   5   9       41.30       45.69      7.85 o
   7   5   9        1.65        6.34      5.95 o
  -4   6   9        2.16        2.38      7.13 o
  -3   6   9        7.39       20.62     11.10 o
  -2   6   9        0.71       24.18     10.71 o
  -1   6   9        1.14        0.00      5.95 o
   0   6   9        9.13        4.36      7.13 o
   1   6   9        6.01        5.23     12.69 o
   2   6   9        0.15        5.55      6.74 o
   3   6   9      163.44      146.32     19.03 o
   4   6   9      113.06       86.65     10.89 o
   5   6   9       14.54       13.38      5.46 o
   6   6   9       10.17        7.16      5.16 o
   7   6   9        2.98       12.29      9.12 o
  -3   7   9        0.07        7.13      6.34 o
  -2   7   9       14.31       17.84      6.74 o
  -1   7   9       19.74        3.57      6.34 o
   0   7   9       27.86       31.07     10.71 o
   1   7   9       25.14       15.86      9.12 o
   2   7   9        9.10        7.13      8.33 o
   3   7   9        0.49        8.12      6.34 o
   4   7   9       49.84       48.73      9.08 o
   5   7   9       10.69        4.08      4.18 o
   6   7   9        0.95        0.00      4.56 o
  -1   8   9       11.56       25.94      7.52 o
   0   8   9       30.63       44.01     13.88 o
   1   8   9        0.47       18.24     10.71 o
   2   8   9       22.05       32.52     10.71 o
   3   8   9        0.82        4.29     12.69 o
   4   8   9        4.14        0.00      4.61 o
  -5  -6  10        0.31        7.53      7.93 o
  -4  -6  10        0.03        5.55      5.16 o
  -3  -6  10        2.63        0.79      2.52 o
  -2  -6  10        2.73        2.18      3.49 o
  -1  -6  10        2.53        0.00      2.93 o
   0  -6  10        0.51        7.10      5.02 o
   1  -6  10        0.18        0.00      4.55 o
  -6  -5  10       46.87       34.89     11.50 o
  -5  -5  10       24.96       34.89     12.69 o
  -4  -5  10        0.37        0.00      3.97 o
  -3  -5  10        0.05        2.64      3.77 o
  -2  -5  10       40.00       38.03      6.35 o
  -1  -5  10        0.01        3.71      3.22 o
   0  -5  10        0.49        0.00      8.33 o
   1  -5  10        1.60        0.00      3.90 o
   2  -5  10        0.49        4.60      4.38 o
   3  -5  10        1.34        3.90      6.15 o
  -6  -4  10        8.33        9.52      7.53 o
  -5  -4  10        6.15        0.00      4.36 o
  -4  -4  10        0.93        0.00      3.05 o
  -3  -4  10        4.45        3.72      3.37 o
  -2  -4  10        0.67        3.39      3.02 o
  -1  -4  10        8.17       12.39      3.74 o
   0  -4  10        0.00        0.00      2.36 o
   1  -4  10        2.79        0.00      3.15 o
   2  -4  10        1.99        3.62      4.46 o
   3  -4  10        0.00        0.22     10.11 o
   4  -4  10        0.57        5.40      6.94 o
  -7  -3  10        0.18        0.00      6.34 o
  -6  -3  10        0.17        0.00      4.36 o
  -5  -3  10        1.37        5.29      3.20 o
  -4  -3  10        0.01        3.61      4.26 o
  -3  -3  10        6.38        6.37      3.15 o
  -2  -3  10       73.29       84.52      7.68 o
  -1  -3  10      350.82      317.51     15.18 o
   0  -3  10        3.90        5.34      2.36 o
   1  -3  10        5.80       10.95      3.02 o
   2  -3  10       43.33       41.47      6.74 o
   3  -3  10        3.21        5.16      2.28 o
   4  -3  10       22.92       16.65     10.71 o
   5  -3  10        0.09        6.45      5.55 o
  -7  -2  10       17.81        9.52      7.13 o
  -6  -2  10        6.42        0.00      7.53 o
  -5  -2  10        3.60        7.20      4.95 o
  -4  -2  10       11.72        2.66      2.86 o
  -3  -2  10        2.66        0.17      1.88 o
  -2  -2  10       28.82       30.07      5.95 o
  -1  -2  10        6.78        7.24      5.95 o
   0  -2  10       16.14       25.22      5.42 o
   1  -2  10       41.97       46.81      6.95 o
   2  -2  10       83.73       81.60      9.34 o
   3  -2  10       21.67       11.04     10.31 o
   4  -2  10       22.65       22.46      6.09 o
   5  -2  10        0.09        3.18      5.95 o
   6  -2  10        2.43        2.38      5.16 o
  -7  -1  10        3.98        5.55      7.93 o
  -6  -1  10        0.01        0.00      5.16 o
  -5  -1  10        0.95        1.26      3.33 o
  -4  -1  10       24.51       27.15      9.32 o
  -3  -1  10        7.62        9.98      3.42 o
  -2  -1  10        3.64        4.17      2.93 o
  -1  -1  10        0.00        2.38      4.95 o
   0  -1  10       17.74       27.52      5.59 o
   1  -1  10      145.39      147.02     14.87 o
   2  -1  10       29.52       33.10      7.62 o
   3  -1  10      250.48      254.63     17.27 o
   4  -1  10       37.16       31.65      6.45 o
   5  -1  10        6.27        6.28      6.34 o
   6  -1  10        6.75        8.33      6.74 o
  -7   0  10       11.58        8.33      7.93 o
  -6   0  10       13.14       22.21      9.92 o
  -5   0  10        1.19        0.00      2.12 o
  -4   0  10        8.07        9.12      8.33 o
  -3   0  10       88.56      101.11     16.65 o
  -2   0  10       67.54       71.77      8.19 o
  -1   0  10       24.60       33.90      6.15 o
   0   0  10        5.15        0.77      2.76 o
   1   0  10       14.28       11.08      3.43 o
   2   0  10       24.20       24.66      5.14 o
   3   0  10      318.91      321.01     13.24 o
   4   0  10     1131.22     1131.43     38.06 o
   5   0  10      131.39      116.88     12.65 o
   6   0  10       12.41        5.65      4.16 o
   7   0  10       12.30        4.76      5.95 o
  -7   1  10       33.59       48.38     14.67 o
  -6   1  10       57.77       59.88     14.67 o
  -5   1  10       63.12       78.51     16.26 o
  -4   1  10       70.23       71.77     15.07 o
  -3   1  10       21.25       36.09     10.71 o
  -2   1  10       96.55       95.56     15.47 o
  -1   1  10        7.94        8.63      9.71 o
   0   1  10        4.22        4.91      3.43 o
   1   1  10      100.57      105.08     14.67 o
   2   1  10      103.29      114.57     10.29 o
   3   1  10        9.28       14.13      3.71 o
   4   1  10      309.94      291.82     19.62 o
   5   1  10       22.32       24.68      6.19 o
   6   1  10       14.39        9.14     14.28 o
   7   1  10       19.64       49.17     14.67 o
  -6   2  10       10.69        0.00      8.73 o
  -5   2  10       41.45       26.17      8.73 o
  -4   2  10       77.36       77.32     15.86 o
  -3   2  10      401.06      383.45     32.52 o
  -2   2  10     1690.44     1808.58     66.62 o
  -1   2  10        9.09        5.16      5.16 o
   0   2  10       15.89       44.41     11.10 o
   1   2  10       12.14       19.12      5.55 o
   2   2  10      104.06      116.33     10.84 o
   3   2  10        3.62        5.67      3.18 o
   4   2  10        5.12        2.48      2.15 o
   5   2  10       17.20       18.44      5.89 o
   6   2  10        0.10        5.68      4.00 o
   7   2  10        0.00        3.86      4.26 o
  -6   3  10       12.51        1.98      5.95 o
  -5   3  10       24.46        9.52      6.74 o
  -4   3  10      114.34      103.50     18.63 o
  -3   3  10       62.67      102.31     17.84 o
  -2   3  10      108.51      103.89     17.05 o
  -1   3  10      199.36      195.10     22.60 o
   0   3  10      164.69      172.49     20.62 o
   1   3  10       51.85       49.96     11.50 o
   2   3  10        1.89        5.55      5.55 o
   3   3  10        2.26        6.85      3.44 o
   4   3  10        0.68        2.27      2.41 o
   5   3  10        3.32        5.48      3.73 o
   6   3  10       33.17       47.30     11.31 o
   7   3  10        0.55        6.35      5.46 o
  -5   4  10        0.66        0.40      8.33 o
  -4   4  10        2.08        7.93      6.74 o
  -3   4  10        5.40       17.45     10.31 o
  -2   4  10       81.13       70.19     15.47 o
  -1   4  10        0.35       13.48      8.73 o
   0   4  10       66.37       79.30     14.67 o
   1   4  10       25.15       15.47      7.13 o
   2   4  10      214.98      192.32     21.02 o
   3   4  10       89.50      106.27     15.07 o
   4   4  10       27.00       23.79      9.71 o
   5   4  10        4.68        9.00      3.61 o
   6   4  10        1.04        8.33      7.13 o
   7   4  10       18.57       22.60     10.71 o
  -4   5  10        0.20       17.45     11.50 o
  -3   5  10       33.85       55.51     15.07 o
  -2   5  10       24.72       21.41     10.71 o
  -1   5  10        4.19       12.29      9.52 o
   0   5  10       43.52       48.77     13.08 o
   1   5  10       71.39       61.06     13.48 o
   2   5  10       58.28       57.20      8.80 o
   3   5  10       51.09       43.22     10.31 o
   4   5  10       22.37       14.98      4.03 o
   5   5  10        0.17        1.03      8.33 o
   6   5  10       16.66       14.28      7.13 o
   7   5  10        0.37        0.00      8.73 o
  -3   6  10        0.13        0.00      5.55 o
  -2   6  10        7.34        9.52      8.73 o
  -1   6  10        1.83       15.86      8.73 o
   0   6  10       13.44       15.47      9.92 o
   1   6  10       53.43       55.91     13.88 o
   2   6  10        6.97        3.97      8.33 o
   3   6  10        5.64        1.19      4.76 o
   4   6  10       33.85       21.59      7.93 o
   5   6  10        0.06        2.19      4.76 o
   6   6  10        2.32        0.79      6.34 o
  -2   7  10        0.01        0.00      6.34 o
  -1   7  10       31.85       30.13     12.29 o
   0   7  10       24.84       18.24     10.71 o
   1   7  10        2.61        7.53      8.33 o
   2   7  10       10.19       17.84      8.73 o
   3   7  10       51.99       25.38      9.52 o
   4   7  10        4.16        0.00      7.93 o
   5   7  10       13.57       12.03     11.10 o
   1   8  10       33.20       62.25     16.65 o
   2   8  10       15.40        9.52      8.73 o
   3   8  10        2.28        3.43     13.28 o
  -2  -6  11        0.13        1.16      3.21 o
  -1  -6  11        1.36        3.74      7.53 o
  -5  -5  11        7.36       10.31      7.13 o
  -4  -5  11        8.88        8.33      7.93 o
  -3  -5  11       12.93        8.33      6.74 o
  -2  -5  11        1.98        0.91      2.78 o
  -1  -5  11       16.56       16.46      5.13 o
   0  -5  11        1.39        8.01      5.74 o
   1  -5  11        0.28        0.00      5.16 o
   2  -5  11        1.38       14.31      6.37 o
  -5  -4  11        1.15       13.48     10.31 o
  -4  -4  11        1.53        0.00      4.84 o
  -3  -4  11       11.56       14.02      5.05 o
  -2  -4  11        3.10       17.30      4.42 o
  -1  -4  11        6.36        6.88      3.08 o
   0  -4  11        0.15        2.31      4.78 o
   1  -4  11        6.85        8.60      4.00 o
   2  -4  11       32.12       23.33      6.57 o
   3  -4  11        0.05        0.00      4.29 o
  -6  -3  11        6.68        9.52      7.53 o
  -5  -3  11        0.76        1.19      6.34 o
  -4  -3  11        4.51        0.00      3.77 o
  -3  -3  11        1.75        0.00      2.60 o
  -2  -3  11       17.61       23.16      4.82 o
  -1  -3  11      105.36      111.55     10.40 o
   0  -3  11       13.99       12.84      5.57 o
   1  -3  11        3.74        4.89      3.54 o
   2  -3  11       21.74       23.95      5.57 o
   3  -3  11      183.88      206.20     26.17 o
   4  -3  11        3.66        0.00      8.33 o
  -6  -2  11        0.55        0.00      3.97 o
  -5  -2  11        1.20        4.95      3.59 o
  -4  -2  11        6.69        3.05      5.35 o
  -3  -2  11        7.98        8.14      8.73 o
  -2  -2  11       26.60       18.08      4.00 o
  -1  -2  11        1.92        0.90      2.57 o
   0  -2  11        3.44        3.77      3.77 o
   1  -2  11       29.71       34.15      4.89 o
   2  -2  11      158.88      167.40     14.22 o
   3  -2  11       75.54       80.27     12.69 o
   4  -2  11       52.22       50.61      8.51 o
   5  -2  11        9.41       11.10      9.12 o
  -6  -1  11        0.04        0.00      4.36 o
  -5  -1  11        2.07        2.68      4.05 o
  -4  -1  11       37.33       40.05      7.56 o
  -3  -1  11       15.01       20.62      7.93 o
  -2  -1  11       16.56       12.71      4.00 o
  -1  -1  11        0.05        0.00      3.21 o
   0  -1  11       12.19        8.40      2.93 o
   1  -1  11       29.00       26.29      5.02 o
   2  -1  11       22.11       13.19      6.34 o
   3  -1  11        0.26        6.34     10.11 o
   4  -1  11       84.54       77.91     10.76 o
   5  -1  11        2.81        0.00      3.43 o
  -6   0  11        1.47        0.00      6.34 o
  -5   0  11        0.49        6.34      8.33 o
  -4   0  11       85.45       76.53     17.05 o
  -3   0  11       26.88       25.78      9.52 o
  -2   0  11      152.14      181.66     13.34 o
  -1   0  11        0.56        1.81      5.55 o
   0   0  11       27.48       27.06      5.59 o
   1   0  11        3.72        0.02      2.38 o
   2   0  11       19.44       22.45      5.35 o
   3   0  11       14.86       20.04      5.50 o
   4   0  11       55.44       53.84      8.96 o
   5   0  11       20.51       11.27      5.05 o
   6   0  11        0.08        1.05      3.89 o
  -6   1  11        1.92        3.97      7.93 o
  -5   1  11      161.78      185.18     25.38 o
  -4   1  11       17.93       32.52     13.48 o
  -3   1  11      200.63      170.11     22.21 o
  -2   1  11       62.20       55.51     12.29 o
  -1   1  11       11.85        9.09      9.52 o
   0   1  11        9.25        8.94      3.05 o
   1   1  11        0.24        6.30      4.05 o
   2   1  11       18.42       22.25      5.18 o
   3   1  11       16.67       21.09      4.33 o
   4   1  11        0.07        0.00      4.33 o
   5   1  11       19.99       15.09      5.71 o
   6   1  11       13.20       16.89      5.71 o
  -6   2  11        6.42        3.18      5.55 o
  -5   2  11        0.05       14.28      7.93 o
  -4   2  11        7.97       10.31      7.13 o
  -3   2  11       39.22       38.07     10.71 o
  -2   2  11      595.27      571.40     39.65 o
  -1   2  11      465.64      481.79     34.89 o
   0   2  11        0.38       15.07      9.52 o
   1   2  11       51.81       65.64      8.69 o
   2   2  11      191.62      188.11     14.11 o
   3   2  11        3.68        4.62      3.43 o
   4   2  11        1.08        0.90      5.16 o
   5   2  11        8.13        2.14      3.49 o
   6   2  11        9.82        7.27      5.55 o
  -5   3  11       13.84       21.81     11.10 o
  -4   3  11       31.99       23.39      9.52 o
  -3   3  11       28.49       25.38     11.10 o
  -2   3  11        0.35        3.57      5.95 o
  -1   3  11      503.44      479.40     35.68 o
   0   3  11        0.73        5.16      7.93 o
   1   3  11       23.86       27.36      8.73 o
   2   3  11       17.90       15.47      5.55 o
   3   3  11        0.33        3.46      3.43 o
   4   3  11       10.27       13.23      3.49 o
   5   3  11       20.78       20.76     11.31 o
   6   3  11        2.32        0.00      6.00 o
  -4   4  11       12.55       23.39     13.48 o
  -3   4  11        1.15        7.53      9.12 o
  -2   4  11        4.80        1.58      4.76 o
  -1   4  11        3.54       17.84      9.52 o
   0   4  11       48.75       56.31     13.88 o
   1   4  11        2.52       24.99     10.31 o
   2   4  11      164.80      124.12     17.45 o
   3   4  11      120.50      110.24     15.47 o
   4   4  11        4.39        1.58     11.31 o
   5   4  11        0.88        7.53      7.13 o
   6   4  11        2.70        0.00     10.71 o
  -3   5  11       18.33       26.17     10.31 o
  -2   5  11       33.06       38.86     13.48 o
  -1   5  11       92.96      107.06     19.83 o
   0   5  11       17.64       21.41     10.31 o
   1   5  11        1.84        8.73      7.53 o
   2   5  11        0.26        4.28      8.73 o
   3   5  11       70.37       52.35     11.50 o
   4   5  11        6.50        1.58      8.13 o
   5   5  11        0.00        0.64      2.80 o
   6   5  11        1.38        0.00      6.74 o
  -2   6  11        4.21        8.33      8.73 o
  -1   6  11       10.88       22.21     10.71 o
   0   6  11        8.27       14.28      9.92 o
   1   6  11       78.17       87.63     16.26 o
   2   6  11       12.00       23.00     11.10 o
   3   6  11       11.32       10.71      7.53 o
   4   6  11        2.03       10.81     10.11 o
   5   6  11        0.29        3.67     12.49 o
   0   7  11        0.61        5.55      7.13 o
   1   7  11        5.38       10.60     22.01 o
   2   7  11        1.83       11.10      7.93 o
   3   7  11        4.18       28.55     10.31 o
   4   7  11       22.07       28.29      7.33 o
  -2  -5  12       67.04       60.62      8.01 o
  -1  -5  12        0.19        1.74      3.51 o
  -4  -4  12        0.21        3.40      3.43 o
  -3  -4  12        0.00        2.68      5.16 o
  -2  -4  12        1.70        4.67      2.92 o
  -1  -4  12       12.65       13.57      3.66 o
   0  -4  12        0.17        7.13      4.77 o
   1  -4  12        9.24       22.21      6.45 o
   2  -4  12       16.99       20.24      6.84 o
  -5  -3  12        0.08        0.87      2.93 o
  -4  -3  12        0.37        0.00      4.57 o
  -3  -3  12        0.24        0.00      3.33 o
  -2  -3  12        0.01        0.00      2.42 o
  -1  -3  12       12.71       13.94      4.17 o
   0  -3  12       23.68       23.04      4.98 o
   1  -3  12        3.83        9.22      5.35 o
   2  -3  12       76.23       55.91     13.48 o
   3  -3  12        0.14        9.92      6.74 o
  -5  -2  12        0.09        0.00      2.90 o
  -4  -2  12       54.38       40.33      8.26 o
  -3  -2  12        5.79       12.36      7.73 o
  -2  -2  12        1.34        0.54      5.55 o
  -1  -2  12        0.29        6.74      3.61 o
   0  -2  12        0.04        0.00      3.00 o
   1  -2  12        3.36        1.32      3.51 o
   2  -2  12      120.20      113.35     12.25 o
   3  -2  12      431.78      430.52     24.68 o
   4  -2  12       73.41       65.08     11.70 o
  -5  -1  12       16.96       14.25      5.50 o
  -4  -1  12       45.17       35.94      7.51 o
  -3  -1  12       22.58       16.65      8.33 o
  -2  -1  12       14.41       19.71      5.42 o
  -1  -1  12        0.85        1.23      5.16 o
   0  -1  12       12.06       10.81      3.49 o
   1  -1  12       25.11       18.82      4.85 o
   2  -1  12        1.95        0.22      3.21 o
   3  -1  12       42.82       42.94      7.56 o
   4  -1  12        5.11        2.73      4.95 o
   5  -1  12        1.77        2.59      3.73 o
  -5   0  12       43.74       49.57     15.07 o
  -4   0  12      136.20      137.99     22.21 o
  -3   0  12      838.64      892.19     51.94 o
  -2   0  12       14.76       17.63      5.20 o
  -1   0  12        2.99        0.00      6.34 o
   0   0  12       15.91       13.82      5.02 o
   1   0  12       60.11       84.01      9.99 o
   2   0  12        3.75        8.97      4.55 o
   3   0  12        8.16        2.80      4.00 o
   4   0  12       12.88       10.28      4.74 o
   5   0  12        4.84        4.20      7.34 o
  -5   1  12       21.88       34.89     12.69 o
  -4   1  12       31.90       30.13     11.50 o
  -3   1  12       13.79       22.60      7.93 o
  -2   1  12       85.77       90.01     15.47 o
  -1   1  12      107.78      104.01     11.10 o
   0   1  12       26.90       26.04      5.71 o
   1   1  12        2.76        0.00      4.95 o
   2   1  12        1.34        0.14      2.57 o
   3   1  12        0.09        4.36      5.18 o
   4   1  12        0.18        0.00      4.38 o
   5   1  12       15.13       12.39      8.52 o
  -5   2  12        0.20        0.00      9.12 o
  -4   2  12        2.46        0.00      7.53 o
  -3   2  12       30.88       30.93     10.71 o
  -2   2  12        5.77        0.00      5.95 o
  -1   2  12       35.98       42.83     10.71 o
   0   2  12        0.23        0.00      4.76 o
   1   2  12      117.98      103.69     11.35 o
   2   2  12       20.05       18.87      5.46 o
   3   2  12       31.83       30.72      6.37 o
   4   2  12        1.65        8.66      5.52 o
   5   2  12       16.94       21.26      7.27 o
   6   2  12        9.82        7.39      4.62 o
  -4   3  12       14.73       19.43      9.12 o
  -3   3  12       40.63       56.31     15.07 o
  -2   3  12        5.79        8.73      6.74 o
  -1   3  12        0.43        0.00      5.16 o
   0   3  12       49.29       40.44     11.89 o
   1   3  12      103.36      124.51     18.24 o
   2   3  12       35.77       34.89      9.92 o
   3   3  12       31.93       36.12      7.84 o
   4   3  12        0.02        7.67      6.74 o
   5   3  12       10.46       12.33      5.05 o
  -3   4  12        0.22       10.71     10.31 o
  -2   4  12        0.22       21.41     10.71 o
  -1   4  12        0.00       10.71      9.52 o
   0   4  12       27.59       50.36     13.48 o
   1   4  12        0.70        9.52      7.93 o
   2   4  12       22.56       23.39      7.93 o
   3   4  12       24.92       16.65      7.93 o
   4   4  12        0.10        5.45     13.88 o
   5   4  12        4.75        2.78      8.33 o
  -2   5  12       19.79       38.46     12.69 o
  -1   5  12       10.06       22.21     11.89 o
   0   5  12        6.46        0.00      7.13 o
   1   5  12       21.69       29.74     11.89 o
   2   5  12       31.04       53.53     12.69 o
   3   5  12        1.34        9.12      6.74 o
   4   5  12       14.61       12.14      5.55 o
   5   5  12       11.28       15.07      8.73 o
  -1   6  12        4.57        9.52     10.71 o
   0   6  12       24.98       11.50      7.13 o
   1   6  12        1.47        0.00      6.34 o
   2   6  12        0.20        0.00      5.89 o
   3   6  12        7.50       24.99     10.31 o
   4   6  12        0.22        0.00      5.35 o
  -1  -4  13        6.01        2.30      5.35 o
  -3  -3  13        7.20        9.04      9.92 o
  -2  -3  13        2.56        3.94      7.34 o
  -1  -3  13        0.32        2.38      3.79 o
   0  -3  13       20.04       25.28      7.14 o
   1  -3  13       18.61       21.66      6.94 o
  -4  -2  13        0.27        0.00      3.05 o
  -3  -2  13       74.89       80.06     11.77 o
  -2  -2  13        1.98        3.37      3.93 o
  -1  -2  13        0.00        0.00      2.86 o
   0  -2  13        0.33        0.00      3.15 o
   1  -2  13        2.83       12.23      5.33 o
   2  -2  13        7.04       19.60      6.00 o
   3  -2  13       21.64       30.93     11.10 o
  -4  -1  13       47.03       69.10     11.24 o
  -3  -1  13        9.48        7.13      6.34 o
  -2  -1  13        1.73        7.93      6.74 o
  -1  -1  13        4.56        0.19      3.57 o
   0  -1  13        0.07        1.43      4.95 o
   1  -1  13        5.98        2.38      5.16 o
   2  -1  13        5.00        6.67     16.65 o
   3  -1  13        0.28        0.00      4.76 o
  -4   0  13        3.89       19.83     11.50 o
  -3   0  13      207.83      226.42     27.36 o
  -2   0  13      130.83       93.58     16.26 o
  -1   0  13        0.98        0.26      6.34 o
   0   0  13        7.80       11.70      4.77 o
   1   0  13       67.79       74.05      9.92 o
   2   0  13        2.52       12.35      5.52 o
   3   0  13        0.60        8.57      5.02 o
   4   0  13        7.41       10.95      4.68 o
  -4   1  13        2.55        0.00      9.52 o
  -3   1  13        8.77        4.36      5.95 o
  -2   1  13      124.29      128.87     19.83 o
  -1   1  13       23.02       31.33      9.52 o
   0   1  13       18.32       29.47      7.13 o
   1   1  13        0.33        5.35      4.26 o
   2   1  13        4.53        0.00      4.76 o
   3   1  13        8.85       17.69      6.27 o
   4   1  13        5.37        0.44      4.16 o
  -4   2  13        1.61        0.79      7.13 o
  -3   2  13        2.88        5.16      6.74 o
  -2   2  13        0.19        0.00      4.76 o
  -1   2  13       25.90       36.48     12.69 o
   0   2  13        0.01       11.10      7.53 o
   1   2  13       69.81       57.90     12.69 o
   2   2  13       93.96       80.65     10.38 o
   3   2  13        0.85        9.45      5.62 o
   4   2  13        0.01        3.10      3.89 o
  -3   3  13        3.32        0.00      5.95 o
  -2   3  13       35.12       41.24     12.29 o
  -1   3  13        2.02       16.26     10.31 o
   0   3  13       13.79       30.13     11.10 o
   1   3  13       20.86       53.93     13.48 o
   2   3  13       57.10       60.67     12.69 o
   3   3  13        5.48        5.74     12.69 o
   4   3  13        0.46        0.00      7.13 o
  -2   4  13        4.48       11.10      9.12 o
  -1   4  13       11.32       33.70     14.28 o
   0   4  13       37.99       40.44     11.50 o
   1   4  13        0.03        6.34      7.13 o
   2   4  13        0.65       15.47      9.92 o
   3   4  13        7.67        3.71      4.56 o
   4   4  13        4.35       22.60     11.89 o
  -1   5  13        0.63       20.23     10.31 o
   0   5  13       15.58       36.88     11.89 o
   1   5  13        0.79        0.00      5.55 o
   2   5  13        2.12        0.00      7.53 o
   3   5  13       28.91       26.17      9.52 o
  -2  -2  14        0.41        6.03      4.90 o
  -1  -2  14        3.38        3.21      3.61 o
   0  -2  14       14.61       22.21     10.31 o
  -3  -1  14       18.23       21.41      9.92 o
  -2  -1  14       10.10       21.41     11.10 o
  -1  -1  14        0.80        1.01      3.72 o
   0  -1  14        0.23        5.52      4.05 o
   1  -1  14        1.86        2.38      4.36 o
   2  -1  14        0.08        5.69     16.65 o
  -3   0  14        0.25        0.00     11.10 o
  -2   0  14       39.62       38.46     11.50 o
  -1   0  14        1.20        7.50      4.46 o
   0   0  14       63.48       57.15      9.64 o
   1   0  14        1.51        7.13      7.53 o
   2   0  14       12.23       14.05     15.47 o
  -3   1  14        0.00        3.97      5.55 o
  -2   1  14        5.57        1.19      5.95 o
  -1   1  14       21.47       35.29     11.89 o
   0   1  14       21.30       19.61      6.02 o
   1   1  14       73.90       88.82     11.21 o
   2   1  14        9.15        8.33      5.55 o
   3   1  14        0.01        7.76      5.62 o
  -2   2  14        0.96        0.00      7.53 o
  -1   2  14        8.01        0.79      7.13 o
   0   2  14        6.24        0.00      3.97 o
   1   2  14        0.46        8.33      7.13 o
   2   2  14        5.03        7.64      4.38 o
   3   2  14        0.25        7.02      5.46 o
  -1   3  14        0.12        0.00      7.53 o
   0   3  14        2.71       10.71      9.12 o
   1   3  14        2.42       22.21     11.50 o
   2   3  14        0.96        2.78      6.34 o
   3   3  14        9.63       39.26     14.28 o
   0   4  14        0.57        0.00      7.13 o
   1   4  14        1.76       11.89      8.73 o
   2   4  14        2.29        0.00      6.34 o
 
